# Supplementary material for: Substance use patterns and negative urine opioid screen among patients on methadone treatment at a referral hospital in Nairobi, Kenya
Source: PLOS Ment Health. 2024 Oct 14;1(5):e0000027. doi: 10.1371/journal.pmen.0000027 (PMC12798281; doi:10.1371/journal.pmen.0000027)
Supplement: S1 Data — (XLSX) [file pmen.0000027.s002.xlsx]

## Sheet: Data
Serial_No	Age	Gender	Education	Marital status	Occupation	Housing	Legalhistory	Medical_HIV	Medical_HeppC	Medical_SyPhilis	Medical_Hypertension	Medical_HepatistisB	Medical_Asthmatic	Medical_TB	Medical_Other	Ageat1stuse	Durationofuse	Frequency	Route1_Intravenous	Route2_Smoking	Severity	Induction	Heroin	Cannabis	Tobacco	Alcohol	Cocaine	Benzodiazepines	Khat	Glue	Barbiturates	Phencyclidine	Benzhexol	Chlorpromazine	Maximumdose	6Months	12Months	18Months	24month	Statusat24months	Durationinprogram
170	52	1	2	1	0	1	0	0	0	1	0	0	0	0	Syphilis	27	26	Daily	1	1	1	2015-04-17	Yes	0	1	1	0	0	0	0	0	0	0	0	100	0	0		0	Active	72
408	48	1	1	3	0	1	1	0	0	1	0	0	0	0	Syphilis	38	10	Daily	1	0	1	2015-09-13	Yes	1	1	0	0	1	0	0	0	0	0	0	165				0	Active	46
274	20	0	1	2	2	1	1	1	0	1	0	0	0	0	Syphilis	12	8	Daily	0	1	1	2015-06-30	Yes	0	1	0	0	0	0	0	0	0	0	0	30					Active	45
357	32	1	1	1	2	1	0	0	0	1	0	0	0	0	Syphilis	20	12	Daily	0	1	1	2015-08-11	Yes	1	1	1	0	0	1	0	0	0	0	0	85	0	0			Active	68
375	44	1	1	0	2	1	0	1	1	1	0	0	0	0	Syphilis	20	24	Daily	1	0	1	2015-08-20	Yes	0	1	0	0	0	0	0	0	0	0	0	130		0	0		Active	68
113	43	1	1	0	0	0	1	0	1	1	0	0	0	0	Syphilis	27	16	Daily	0	1	1	2015-03-19	Yes	1	1	0	0	0	0	0	0	0	0	0	55		1		0	Active	33
145	41	1	2	1	0	0	1	0	0	1	0	0	0	0	Syphilis	26	15	Daily	1	0	1	2015-04-07	Yes	1	1	0	0	1	0	0	0	0	0	0	90	0		0	0	Active	45
285	47	1	1	1	0	0	0	0	0	1	0	0	0	0	Syphilis	20	27	Daily	1	0	1	2015-07-06	Yes	1	1	0	0	1	0	0	0	0	0	0	135	0	0			Active	66
376	54	1	2	1	0	0	1	0	0	1	0	0	0	0	Syphilis	34	20	Daily	1	1	1	2015-08-20	Yes	0	1	0	0	0	0	0	0	0	0	0	110	0	0	0		Active	68
426	40	1	1	1	0	0	1	0	0	1	0	0	0	0	Syphilis	20	20	Daily	1	0	1	2015-08-03	Yes	1	1	0	0	0	0	0	0	0	0	0	160	0	0	0	0	Active	68
190	43	1	2	0	2	0	1	0	0	1	0	0	0	0	Syphilis	21	22	Daily	1	0	1	2015-04-14	Yes	1	1	0	0	1	0	0	0	0	0	0	70					Active	34
247	56	1	2	1	2	0	1	0	0	1	0	0	0	0	Syphilis	26	30	Daily	1	0	1	2015-05-20	Yes	1	1	0	0	1	1	0	0	0	1	0	235	1				Active	71
350	32	0	1	2	2	0	1	0	0	1	0	0	0	0	Syphilis	24	8	Daily	1	0	1	2015-08-10	Yes	1	1	1	0	1	0	0	0	0	0	0	100			0		Active	34
378	33	0	1	2	2	0	1	1	1	1	0	0	0	0	Syphilis	26	10	Daily	1	1	1	2015-08-20	Yes	1	1	0	0	0	0	0	0	0	0	0	130	1		1		Active	68
688	47	1	1	1	2	0	0	0	0	1	0	0	0	0	Syphilis	17	30	Daily	1	1	1	2018-03-08	Yes	1	1	1	0	1	0	0	0	0	0	0	150		0		0	Active	30
70	37	1	3	0	0	4	1	0	1	1	0	0	0	0	Syphilis	20	17	Daily	1	0	1	2015-02-23	Yes	1	1	0	0	0	0	0	0	0	0	0	70	0	1			Active	74
412	44	1	1	0	0	4	1	0	0	1	0	0	0	0	Syphilis	23	21	Daily	1	0	1	2015-08-13	Yes	1	1	0	0	0	0	0	0	0	0	0	150	1		0		Active	45
460	43	1	2	0	0	4	0	0	0	1	0	0	0	0	Syphilis	27	16	Daily	1	0	1	2015-09-30	Yes	1	1	0	0	0	0	0	0	0	0	0	120	0	0	0	1	Active	42
529	45	1	2	0	0	4	1	0	0	1	0	0	0	0	Syphilis	25	20	Daily	1	0	1	2015-12-03	Yes	0	1	0	0	0	0	0	0	0	0	0	95	1		1		Active	52
550	35	1	2	0	0	4	1	0	0	1	0	0	0	0	Syphilis	20	15	Daily	1	0	1	2016-01-14	Yes	1	1	0	0	0	0	0	0	0	0	0	95					Active	63
342	42	1	1	1	1	4	1	0	0	1	0	0	0	0	Syphilis	25	17	Daily	1	0	1	2015-07-30	Yes	1	1	1	0	0	0	0	0	0	0	0	100	0	0	0	0	Active	32
604	64	1	0	0	2	4	1	0	0	1	0	0	0	0	Syphilis	24	40	Daily	1	1	1	2018-01-12	Yes	1	1	0	0	1	0	0	0	0	0	0	120	1				Active	39
91	33	0	1	2	0	5	1	1	0	1	0	0	0	0	Syphilis	28	6	Daily	0	1	1	2015-03-05	Yes	1	1	1	0	0	1	0	0	0	0	0	140				1	Active	35
135	43	1	1	1	0	5	1	0	0	1	0	0	0	0	Syphilis	20	23	Daily	1	0	1	2015-03-27	Yes	1	1	0	0	1	1	0	0	0	1	0	140	0	0	0	0	Active	73
140	33	1	2	0	0	5	1	0	1	1	0	0	0	0	Syphilis	20	13	Daily	1	0	1	2015-04-07	Yes	0	1	1	0	1	1	0	0	0	0	0	130	0	0	1		Active	72
206	41	1	2	0	0	5	1	0	0	1	0	0	0	0	Syphilis	19	22	Daily	1	0	1	2015-05-08	Yes	0	1	0	0	1	0	0	0	0	1	0	115	1		0	0	Active	71
210	214	1	1	3	0	5	1	0	0	1	0	0	0	0	Syphilis	24	28	Daily	1	0	1	2015-05-19	Yes	1	1	0	0	0	0	0	0	0	0	0	170		0	0	0	Active	71
227	41	0	2	2	0	5	1	0	0	1	0	0	0	0	Syphilis	25	16	Daily	1	0	1	2015-06-08	Yes	1	1	0	0	0	0	0	0	0	0	0	140	1	1	0	1	Active	60
345	30	1	2	1	0	5	1	0	0	1	0	0	0	0	Syphilis	21	9	Daily	1	0	1	2015-07-30	Yes	0	1	0	0	0	0	0	0	0	0	0	185	0		0	0	Active	69
371	35	1	2	2	0	5	1	0	0	1	0	0	0	0	Syphilis	20	15	Daily	1	0	1	2015-08-07	Yes	1	1	0	0	1	0	0	0	0	0	0	145	0	0		0	Active	68
372	47	1	2	1	0	5	1	0	0	1	0	0	0	0	Syphilis	27	20	Daily	0	1	1	2015-07-06	Yes	1	1	1	0	1	0	0	0	0	0	0	180	0	0			Active	54
373	65	1	1	1	0	5	1	0	0	1	0	0	0	0	Syphilis	36	29	Daily	1	0	1	2015-08-06	Yes	1	1	0	0	0	0	0	0	0	0	0	110	1		0	0	Active	44
255	38	1	1	1	1	5	1	0	1	1	0	0	0	0	Syphilis	17	21	Daily	1	0	1	2015-06-19	Yes	1	1	0	0	1	1	0	0	0	0	0	180	1	1		0	Active	36
153	39	0	1	1	2	5	1	0	0	1	0	0	0	0	Syphilis	25	14	Daily	1	1	1	2015-03-27	Yes	1	1	0	0	0	0	0	0	0	0	0	100	0	1		0	Active	73
330	34	1	1	1	2	5	0	0	0	1	0	0	0	0	Syphilis	30	13	Daily	1	1	1	2015-07-29	Yes	0	1	0	0	0	0	0	0	0	0	0	150	1	0	0	0	Active	55
401	53	1	1	1	2	5	1	0	0	1	0	0	0	0	Syphilis	26	27	Daily	0	1	1	2015-09-02	Yes	1	1	0	0	1	0	0	0	0	1	0	120	0	0	0	0	Active	67
63	47	1	2	1	0	3	1	0	0	0	1	0	0	0	Hypertension	27	20	Daily	1	1	1	2015-02-17	Yes	1	1	0	0	1	0	0	0	0	0	0	75		0			Active	74
182	36	1	2	1	0	3	1	0	0	0	1	0	0	0	Hypertension	16	20	Daily	0	1	1	2015-04-28	Yes	1	1	0	0	0	0	0	0	0	0	0	155	0	1		0	Active	72
33	38	1	2	0	0	4	1	0	1	0	1	0	0	0	Hypertension	18	19	Daily	1	0	1	2015-01-14	Yes	0	1	0	0	1	0	0	0	0	0	0	150	0	0	1	0	Active	46
19	78	1	3	1	2	4	1	0	0	0	1	0	0	0	Hypertension	77	1	Daily	0	1	1	2014-12-24	Yes	0	1	0	0	0	0	0	0	0	0	0	30	0	0	0	0	Active	59
486	51	1	1	1	0	5	1	0	0	0	1	0	0	0	Hypertension	15	36	Daily	1	0	1	2015-10-23	Yes	1	1	0	0	1	0	0	0	0	0	0	200	0	0	0	0	Active	66
353	33	1	1	1	0	1	0	0	0	0	0	1	0	0	Hepatitis B	28	3	Daily	1	0	1	2015-08-10	Yes	1	1	0	0	1	0	0	0	0	0	0	130	0	0	0	0	Active	41
574	38	1	1	3	1	1	1	0	0	0	0	1	0	0	Hepatitis B	30	7	Daily	1	0	1	2016-02-25	Yes	1	1	0	0	0	0	0	0	0	0	0	235	1	0		0	Active	62
228	39	1	1	0	0	0	0	0	0	0	0	1	0	0	Hepatitis B	28	11	Daily	1	0	1	2015-06-08	Yes	1	1	0	0	0	0	0	0	0	0	0	130	1	0	0	0	Active	34
334	35	1	3	2	0	4	0	0	0	0	0	1	0	0	Hepatitis B	20	15	Daily	1	0	1900-01-01	2015-08-07	Yes	0	1	0	1	0	0	0	0	0	0	0	105		0	0		Active	28
99	33	1	1	0	2	4	0	0	0	0	0	1	0	0	Hepatitis B	26	8	Daily	0	1	1	2015-03-10	Yes	1	1	0	0	1	0	0	0	0	0	0	90	1			0	Active	48
415	40	1	1	1	0	5	1	0	0	0	0	1	0	0	Hepatitis B	26	14	Daily	1	0	1	2015-09-02	Yes	1	1	0	0	1	0	0	0	0	0	0	150		0	0	0	Active	67
146	25	1	2	2	2	5	1	0	0	0	0	1	0	0	Hepatitis B	18	5	Daily	0	1	1	2015-04-08	Yes	1	0	0	0	1	0	0	0	0	0	0	105		0		0	Active	72
278	34	1	2	2	2	0	1	0	0	0	0	0	1	0	Asthmatic	25	9	Daily	1	0	1	2015-07-01	Yes	0	0	1	0	0	0	0	0	0	0	0	180	1	0	0	0	Active	51
59	35	0	2	1	2	3	0	1	0	0	0	0	1	0	Asthmatic	20	15	Daily	1	1	1	2015-02-13	Yes	1	0	0	0	1	0	0	0	0	0	0	120			0		Active	74
111	43	1	2	1	0	4	1	0	0	0	0	0	1	0	Asthmatic	17	26	Daily	1	0	1	2015-03-18	Yes	1	1	0	0	1	0	0	0	0	0	0	80	0		0	0	Active	29
9	42	0	2	1	1	4	1	0	1	0	0	0	1	0	Asthmatic	20	22	Daily	1	0	1	2014-12-16	Yes	0	1	0	0	0	0	0	0	0	0	0	120	0	1		1	Active	76
360	49	1	2	0	0	5	0	1	0	0	0	0	1	0	Asthmatic	23	26	Daily	1	0	1	2015-07-30	Yes	0	1	0	0	1	0	0	0	0	0	0	190		0	0	0	Active	69
248	26	0	1	2	2	5	0	0	0	0	0	0	1	0	Asthmatic	20	5	Daily	1	0	1	2015-06-11	Yes	1	0	0	0	0	1	0	0	0	0	0	160	0	1	0		Active	70
11	30	1	1	1	0	1	0	0	1	0	0	0	0	0		18	12	Daily	1	0	1	2014-12-16	Yes	1	1	1	0	1	1	0	0	0	0	0	125	0	0			Active	76
16	30	1	1	2	0	1	0	0	0	0	0	0	0	0		24	6	Daily	1	1	1	2014-12-23	Yes	1	0	0	0	1	0	0	0	0	0	0	165	1		1	0	Active	76
20	42	1	1	1	0	1	0	1	1	0	0	0	0	0		24	18	Daily	1	0	1	2014-12-30	Yes	1	0	1	0	1	0	0	0	0	0	0	150	1		0		Active	76
36	32	1	2	2	0	1	0	0	0	0	0	0	0	0		20	12	Daily	1	1	1	2015-01-13	Yes	1	0	0	0	0	0	0	0	0	0	0	110	1	1	0	0	Active	75
72	29	0	2	2	0	1	0	0	0	0	0	0	0	0		19	9	Daily	1	1	1	2015-02-23	Yes	1	1	0	0	1	1	0	0	0	0	0	70			1	0	Active	74
79	35	1	1	1	0	1	0	0	0	0	0	0	0	0		20	14	Daily	0	1	1	2015-02-21	Yes	1	1	1	0	1	0	0	0	0	0	0	140			0		Active	74
92	38	1	3	0	0	1	1	0	0	0	0	0	0	0		23	15	Daily	1	1	1	2015-03-15	Yes	1	1	0	0	0	0	0	0	0	0	0	100			0	1	Active	67
98	39	1	1	1	0	1	1	0	0	0	0	0	0	0		22	17	Daily	1	1	1	2015-03-10	Yes	1	1	0	0	1	0	0	0	0	0	0	120	1	0	0	0	Active	28
104	30	0	1	2	0	1	0	0	0	0	0	0	0	0		17	13	Daily	1	0	1	2015-03-16	Yes	1	1	0	0	1	0	0	0	0	0	0	140			1		Active	73
132	25	1	2	2	0	1	1	0	0	0	0	0	0	0		22	3	Daily	1	0	1	2015-03-27	Yes	0	1	0	0	1	0	0	0	0	0	0	50					Active	27
142	39	1	1	1	0	1	1	0	0	0	0	0	0	0		21	18	Daily	1	0	1	2015-04-07	Yes	1	1	0	0	1	1	0	0	0	0	0	150				1	Active	57
143	42	1	2	1	0	1	1	1	0	0	0	0	0	0		28	14	Daily	0	1	1	2015-04-07	Yes	1	0	0	0	0	0	0	0	0	0	0	90	1				Active	72
144	28	1	2	1	0	1	0	0	0	0	0	0	0	0		21	7	Daily	1	1	1	2015-04-07	Yes	1	0	0	0	0	1	0	0	0	0	0	40					Active	72
150	25	0	2	1	0	1	1	0	0	0	0	0	0	0		20	5	Daily	1	0	1	2015-04-08	Yes	1	1	1	0	1	0	0	0	0	0	0	110	1	1			Active	50
157	28	0	1	1	0	1	0	0	0	0	0	0	0	0		21	7	Daily	0	1	1	2015-03-27	Yes	0	1	0	0	0	1	0	0	0	0	0	160		1	0	0	Active	34
160	26	0	1	1	0	1	1	0	0	0	0	0	0	0		21	5	Daily	1	1	1	2015-04-08	Yes	1	1	0	0	0	0	0	0	0	0	0	105	0				Active	72
176	54	0	3	2	0	1	1	0	0	0	0	0	0	0		38	16	Daily	0	1	1	2015-04-27	Yes	1	1	0	0	1	0	0	0	0	0	0	220	1	1	1	0	Active	44
184	41	1	1	1	0	1	0	0	0	0	0	0	0	0		35	6	Daily	0	1	1	2015-04-28	Yes	1	1	0	0	1	1	0	0	0	0	0	150	0	0		0	Active	72
200	27	0	2	0	0	1	1	0	0	0	0	0	0	0		24	3	Daily	1	0	1	2015-06-08	Yes	1	0	1	0	1	0	0	0	0	0	0	80	0	0	0	0	Active	26
214	41	1	2	1	0	1	0	0	0	0	0	0	0	0		21	20	Daily	1	1	1	2015-05-21	Yes	1	0	0	0	1	0	0	0	0	0	0	150	1				Active	43
224	40	1	1	1	0	1	0	0	0	0	0	0	0	0		27	14	Daily	1	0	1	2015-05-28	Yes	1	0	0	0	1	0	0	0	0	0	0	140	1	0		0	Active	71
234	35	1	1	0	0	1	0	0	0	0	0	0	0	0		28	7	Daily	1	0	1	2015-06-10	Yes	1	1	0	0	1	0	0	0	0	0	0	105		0		0	Active	26
256	38	1	1	1	0	1	0	0	0	0	0	0	0	0		21	16	Daily	1	0	1	2015-05-28	Yes	1	1	0	0	1	0	0	0	0	0	0	45					Active	71
266	28	1	1	1	0	1	0	0	0	0	0	0	0	0		16	12	Daily	1	0	1	2015-06-29	Yes	1	1	0	0	1	0	0	0	0	1	0	150	0	0		0	Active	70
287	40	1	2	1	0	1	1	0	0	0	0	0	0	0		21	19	Daily	1	1	1	2015-07-06	Yes	1	0	0	0	1	0	0	0	0	0	0	185	0			0	Active	69
293	43	1	1	1	0	1	1	0	0	0	0	0	0	0		20	23	Daily	1	0	1	2015-07-09	Yes	0	1	0	0	0	0	0	0	0	0	0	130	1	0	1		Active	28
320	21	1	2	2	0	1	0	0	0	0	0	0	0	0		16	5	Daily	1	0	1	2015-06-30	Yes	1	1	0	0	0	0	0	0	0	0	0	180	0	0		0	Active	38
331	31	1	1	1	0	1	0	0	1	0	0	0	0	0		20	11	Daily	1	0	1	2015-07-30	Yes	1	0	0	0	0	0	0	0	0	0	0	50			1	0	Active	69
352	32	1	1	1	0	1	0	0	0	0	0	0	0	0		22	10	Daily	1	0	1	2015-08-10	Yes	1	1	0	0	1	0	0	0	0	0	0	85	0	0	0	0	Active	68
379	37	0	1	1	0	1	0	0	0	0	0	0	0	0		28	9	Daily	1	0	1	2015-08-20	Yes	0	1	0	0	1	0	0	0	0	0	0	125	1			1	Active	32
390	51	1	1	1	0	1	0	0	0	0	0	0	0	0		45	6	Daily	0	1	1	2015-08-31	Yes	1	1	1	0	0	0	0	0	0	0	0	135	0	0		0	Active	67
420	30	1	2	0	0	1	1	0	0	0	0	0	0	0		20	10	Daily	1	0	1	2015-09-09	Yes	1	1	0	0	0	0	0	0	0	0	0	140	1			0	Active	67
447	34	1	2	1	0	1	1	0	0	0	0	0	0	0		24	10	Daily	1	0	1	2015-09-24	Yes	1	1	0	0	1	0	0	0	0	0	0	180	0		0	0	Active	67
470	38	1	1	0	0	1	1	0	0	0	0	0	0	0		30	8	Daily	1	0	1	2015-10-13	Yes	0	1	0	0	0	0	0	0	0	0	0	60			1	1	Active	48
491	33	1	1	1	0	1	0	0	0	0	0	0	0	0		26	6	Daily	1	0	1	2015-11-02	Yes	1	1	0	0	1	0	0	0	0	0	0	140	0	1	0		Active	26
492	36	1	2	1	0	1	1	1	1	0	0	0	0	0		21	15	Daily	0	1	1	2015-11-04	Yes	1	1	0	0	0	0	0	0	0	0	0	65				1	Active	37
539	34	1	2	2	0	1	1	0	0	0	0	0	0	0		28	6	Daily	1	0	1	2015-12-15	Yes	0	1	1	0	1	0	0	0	0	0	0	140			1		Active	64
543	35	1	2	0	0	1	1	1	0	0	0	0	0	0		22	13	Daily	1	0	1	2016-01-08	Yes	1	1	0	1	0	0	0	0	0	1	0	150	1	0	0	0	Active	63
563	34	1	1	2	0	1	1	0	0	0	0	0	0	0		17	17	Daily	1	1	1	2016-02-17	Yes	1	1	0	0	0	0	0	0	0	0	0	130	0				Active	62
566	45	1	2	1	0	1	1	0	1	0	0	0	0	0		30	15	Daily	1	0	1	2016-02-25	Yes	1	1	0	0	0	0	0	0	0	0	0	160	1	1	0	0	Active	29
605	32	1	1	1	0	1	1	0	0	0	0	0	0	0		23	8	Daily	1	1	1	2018-01-12	Yes	0	1	0	0	0	0	0	0	0	0	0	130	1	1			Active	39
660	29	1	1	2	0	1	0	0	0	0	0	0	0	0		15	14	Daily	1	0	1	2016-02-16	Yes	0	1	0	0	0	0	0	0	0	0	0	200	1	1	0	0	Active	62
698	32	1	2	2	0	1	0	1	0	0	0	0	0	0		16	16	Daily	1	0	1	2018-03-16	Yes	1	1	0	1	1	0	0	0	0	0	0	190					Active	37
10	34	1	3	2	1	1	0	0	0	0	0	0	0	0		19	15	Daily	1	0	1	2014-12-16	Yes	1	1	1	0	1	1	0	0	0	0	0	85	0	0	0	0	Active	76
185	36	1	2	2	1	1	1	0	0	0	0	0	0	0		30	5	Daily	0	1	1	2015-04-28	Yes	1	1	0	0	0	0	0	0	0	0	0	90	0	0	0	0	Active	72
258	28	1	1	0	1	1	1	0	0	0	0	0	0	0		12	16	Daily	0	1	1	2015-06-19	Yes	1	1	0	0	1	0	0	0	0	0	0	75	0				Active	51
267	26	0	2	2	1	1	0	0	0	0	0	0	0	0		15	7	Daily	1	1	1	2015-05-29	Yes	1	1	1	0	1	1	0	0	0	0	0	150		1			Active	46
435	21	0	1	2	1	1	0	0	0	0	0	0	0	0		15	6	Daily	0	1	1	2015-09-21	Yes	1	1	0	0	0	0	0	0	0	0	0	170	1	1	1	1	Active	67
610	40	1	1	1	1	1	1	0	0	0	0	0	0	0		33	7	Daily	1	1	1	2018-01-15	Yes	0	1	0	0	1	0	0	0	0	0	0	160					Active	38
704	21	1	0	2	1	1	1	0	0	0	0	0	0	0		16	5	Daily	0	1	1	2018-03-20	Yes	1	1	0	0	1	0	0	0	0	1	0	60	1	0			Active	37
710	30	1	2	2	1	1	1	0	0	0	0	0	0	0		27	3	Daily	1	1	1	2018-03-20	Yes	1	1	0	0	1	0	0	0	0	0	0	140	0	0			Active	33
1	27	0	1	2	2	1	1	1	0	0	0	0	0	0		20	7	Daily	1	1	1	2014-11-11	Yes	1	0	0	0	1	0	0	0	0	0	0	105	1		1		Active	77
4	40	1	2	1	2	1	1	1	1	0	0	0	0	0		22	15	Daily	1	0	1	2014-12-09	Yes	1	0	0	0	1	0	0	1	0	0	0	145	0	0	0	0	Active	76
137	25	1	1	2	2	1	0	1	0	0	0	0	0	0		21	4	Daily	1	0	1	2015-03-27	Yes	1	0	0	0	0	0	0	0	0	0	0	80			0		Active	53
189	29	0	3	2	2	1	0	0	0	0	0	0	0	0		21	8	Daily	0	1	1	2015-07-04	Yes	1	1	0	0	1	1	0	0	0	0	0	190		0	0		Active	65
193	32	0	1	0	2	1	1	0	0	0	0	0	0	0		16	16	Daily	0	1	1	2015-04-30	Yes	1	1	0	0	1	0	0	0	0	0	0	95	1	0	1	1	Active	72
257	35	1	2	2	2	1	0	0	0	0	0	0	0	0		27	8	Daily	1	0	1	2015-05-28	Yes	1	1	0	0	1	0	0	0	0	0	0	125		0		0	Active	71
272	38	1	1	1	2	1	0	0	0	0	0	0	0	0		33	5	Daily	1	0	1	2015-06-30	Yes	1	1	1	0	1	0	0	0	0	0	0	95		0	0	1	Active	67
275	39	1	1	1	2	1	0	0	0	0	0	0	0	0		21	18	Daily	0	1	1	2015-06-23	Yes	0	1	0	0	0	0	0	0	0	0	0	140	1		0	0	Active	28
281	36	1	2	1	2	1	1	0	0	0	0	0	0	0		14	26	Daily	1	0	1	2015-07-01	Yes	1	1	0	0	0	0	0	0	0	0	0	110	0	0	0	0	Active	29
284	32	1	1	1	2	1	0	0	0	0	0	0	0	0		15	17	Daily	1	0	1	2015-07-06	Yes	1	1	0	0	0	0	0	0	0	0	0	130	0		0	0	Active	69
295	34	1	1	1	2	1	1	0	0	0	0	0	0	0		19	15	Daily	1	1	1	2014-12-30	Yes	1	1	0	0	1	0	0	0	0	0	0	195		0	0	0	Active	56
310	36	1	1	1	2	1	0	0	0	0	0	0	0	0		18	18	Daily	1	0	1	2015-07-21	Yes	1	1	0	0	1	0	0	0	0	1	0	160		1		0	Active	55
312	40	1	1	1	2	1	1	0	0	0	0	0	0	0		26	14	Daily	1	0	1	2015-07-21	Yes	0	1	0	0	0	0	0	0	0	0	0	130				0	Active	69
327	43	1	1	1	2	1	0	0	0	0	0	0	0	0		19	24	Daily	1	0	1	2015-07-29	Yes	1	1	0	0	1	0	0	0	0	0	0	150	0	0			Active	69
332	27	1	3	1	2	1	1	0	0	0	0	0	0	0		20	6	Daily	0	1	1	2015-07-30	Yes	0	1	0	0	0	0	0	0	0	0	0	80					Active	29
355	31	1	1	1	2	1	0	0	0	0	0	0	0	0		23	8	Daily	1	1	1	2015-08-11	Yes	1	1	1	0	0	0	0	0	0	0	0	100		0		1	Active	68
386	26	1	1	2	2	1	1	0	0	0	0	0	0	0		18	8	Daily	1	1	1	2015-08-26	Yes	1	1	0	0	1	0	0	0	0	0	0	30					Active	52
400	23	0	2	2	2	1	1	0	0	0	0	0	0	0		22	1	Daily	1	0	1	2015-09-02	Yes	1	1	0	0	1	1	0	0	0	0	0	125	0			0	Active	48
438	45	1	1	2	2	1	1	0	0	0	0	0	0	0		20	25	Daily	0	1	1	2015-09-22	Yes	1	1	1	0	1	0	0	0	0	0	0	110	0		0	0	Active	37
472	25	0	0	2	2	1	1	0	0	0	0	0	0	0		23	2	Daily	1	0	1	2015-10-16	Yes	1	1	0	0	0	0	0	0	0	0	0	180	1	1	0	0	Active	44
476	30	1	1	2	2	1	0	0	0	0	0	0	0	0		20	10	Daily	1	1	1	2015-10-01	Yes	1	1	0	0	0	0	0	0	0	0	0	155	0	0	0	0	Active	66
528	48	1	0	1	2	1	1	0	1	0	0	0	0	0		35	12	Daily	1	0	1	2015-12-03	Yes	1	1	0	0	1	0	0	0	0	0	0	210	0		0		Active	39
551	24	1	1	1	2	1	0	0	1	0	0	0	0	0		22	2	Daily	1	0	1	2015-12-16	Yes	1	1	0	0	0	0	0	0	0	0	0	185	0	0		0	Active	38
565	28	1	1	1	2	1	0	0	0	0	0	0	0	0		19	8	Daily	0	1	1	2016-02-10	Yes	1	0	0	0	0	0	0	0	0	0	0	155	1	0	0	1	Active	48
584	32	1	1	1	2	1	0	0	0	0	0	0	0	0		17	15	Daily	1	1	1	2016-08-25	Yes	1	0	0	0	0	0	0	0	0	0	0	110					Active	43
606	21	1	1	2	2	1	1	0	0	0	0	0	0	0		15	5	Daily	1	1	1	2018-01-15	Yes	1	1	0	0	1	0	0	0	0	0	0	95	0	1	1	1	Active	39
614	43	1	1	1	2	1	1	0	0	0	0	0	0	0		26	16	Daily	0	1	1	2018-01-16	Yes	1	1	1	0	1	0	0	0	0	0	0	120	1		0	0	Active	39
654	24	1	3	2	2	1	1	0	0	0	0	0	0	0		19	5	Daily	1	0	1	2018-02-01	Yes	0	1	0	0	1	0	0	0	0	0	0	140	1	1	1	0	Active	38
656	38	1	2	1	2	1	1	0	0	0	0	0	0	0		20	18	Daily	1	0	1	2018-02-01	Yes	1	1	0	0	1	0	0	0	0	0	0	140		0		0	Active	33
712	24	1	1	1	2	1	1	0	0	0	0	0	0	0		18	6	Daily	0	1	1	2018-03-26	Yes	1	0	0	0	0	0	0	0	0	0	0	80	0	1	0	1	Active	37
2	34	1	2	1	0	0	0	0	0	0	0	0	0	0		15	15	Daily	1	0	1	2014-11-11	Yes	0	0	0	0	1	0	0	1	0	0	0	95	1	1	1	1	Active	77
21	32	1	2	0	0	0	1	0	0	0	0	0	0	0		25	7	Daily	1	0	1	2014-12-30	Yes	1	1	1	0	1	0	0	0	0	0	0	115	0	0			Active	76
67	29	1	2	0	0	0	1	0	0	0	0	0	0	0		19	10	Daily	1	0	1	2015-02-17	Yes	1	1	0	0	0	0	0	0	0	0	0	185					Active	74
73	42	1	1	1	0	0	1	1	0	0	0	0	0	0		18	24	Daily	0	1	1	2015-02-24	Yes	1	1	1	0	1	0	0	0	0	0	0	210		0	0		Active	47
88	50	1	2	1	0	0	1	0	1	0	0	0	0	0		24	24	Daily	1	1	1	2014-12-24	Yes	0	1	1	0	0	0	0	0	0	0	0	110	0		1		Active	76
95	33	1	2	1	0	0	1	0	0	0	0	0	0	0		26	5	Daily	1	0	1	2015-03-05	Yes	1	1	0	0	0	0	0	0	0	0	0	130		0	0	00:00:00	Active	41
100	39	1	2	1	0	0	0	1	0	0	0	0	0	0		36	2	Daily	0	1	1	2015-03-05	Yes	1	1	0	0	0	0	0	0	0	0	0	140		0	0	0	Active	47
115	44	1	0	1	0	0	1	1	0	0	0	0	0	0		28	16	Daily	1	0	1	2015-03-18	Yes	1	1	0	0	0	0	0	0	0	0	0	195	0	1	1	0	Active	73
116	31	1	1	1	0	0	1	0	0	0	0	0	0	0		18	10	Daily	1	0	1	2015-03-18	Yes	0	1	0	0	1	0	0	0	0	0	0	125		1	0		Active	57
127	33	1	1	2	0	0	1	0	0	0	0	0	0	0		28	6	Daily	0	1	1	2015-03-25	Yes	1	1	0	0	0	0	0	0	0	0	0	140	0	0			Active	73
138	31	1	1	2	0	0	1	0	0	0	0	0	0	0		16	15	Daily	1	0	1	2015-03-27	Yes	0	1	1	0	1	0	0	0	0	0	0	90	1				Active	73
162	32	1	3	1	0	0	1	0	0	0	0	0	0	0		24	8	Daily	0	1	1	2015-04-15	Yes	1	1	0	0	0	0	0	0	0	0	0	105	0	0		0	Active	59
173	38	1	1	1	0	0	0	0	0	0	0	0	0	0		34	4	Daily	1	1	1	2015-04-20	Yes	1	1	0	0	1	0	0	0	0	0	0	30					Active	54
180	30	1	2	0	0	0	0	0	0	0	0	0	0	0		21	15	Daily	1	0	1	2015-04-27	Yes	1	1	0	0	0	0	0	0	0	0	0	100	0	0		0	Active	72
186	38	1	2	1	0	0	1	0	0	0	0	0	0	0		29	9	Daily	0	1	1	2015-04-29	Yes	1	1	1	1	1	0	0	0	0	0	0	190	1	1	1	0	Active	34
188	24	1	0	2	0	0	1	1	0	0	0	0	0	0		14	10	Daily	0	1	1	2015-04-29	Yes	1	1	0	0	0	0	0	0	0	0	0	95	0	1	0	0	Active	72
211	37	1	1	2	0	0	0	0	0	0	0	0	0	0		31	6	Daily	1	0	1	2015-05-19	Yes	1	1	0	0	0	0	0	0	0	0	0	115	1	1	1	0	Active	43
225	48	1	2	0	0	0	1	0	0	0	0	0	0	0		30	18	Daily	1	0	1	2015-05-28	Yes	1	1	0	0	1	0	0	0	0	0	0	95	0	0	0	0	Active	71
273	30	0	1	1	0	0	1	0	0	0	0	0	0	0		22	8	Daily	1	1	1	2015-06-30	Yes	1	1	0	0	0	0	0	0	0	0	0	150	1	1	0		Active	70
316	32	1	1	2	0	0	0	0	0	0	0	0	0	0		25	7	Daily	1	1	1	2015-07-22	Yes	1	1	0	0	1	0	0	0	0	0	0	105	0				Active	64
383	37	1	2	2	0	0	0	0	0	0	0	0	0	0		27	10	Daily	1	0	1	2015-08-20	Yes	1	1	1	0	0	0	0	0	0	0	0	75					Active	68
393	42	1	1	1	0	0	1	0	0	0	0	0	0	0		25	18	Daily	1	1	1	2015-09-01	Yes	1	1	1	0	0	0	0	0	0	0	0	135	0	0		0	Active	67
403	26	1	1	2	0	0	1	0	0	0	0	0	0	0		22	4	Daily	1	0	1	2015-08-21	Yes	1	1	0	0	1	0	0	0	0	0	0	75					Active	68
416	41	1	2	2	0	0	0	1	1	0	0	0	0	0		36	5	Daily	1	0	1	2015-08-20	Yes	0	0	0	0	0	0	0	0	0	0	0	160				0	Active	68
419	52	1	1	0	0	0	0	1	0	0	0	0	0	0		19	33	Daily	1	0	1	2015-08-21	Yes	0	1	0	0	0	0	0	0	0	0	0	240	1	1			Active	31
452	38	1	1	1	0	0	1	0	0	0	0	0	0	0		34	4	Daily	1	0	1	2015-10-01	Yes	1	1	0	0	1	0	0	0	0	0	0	80	1	0	1	0	Active	66
466	32	1	1	2	0	0	1	0	0	0	0	0	0	0		20	12	Daily	1	0	1	2015-10-09	Yes	1	1	0	0	1	0	0	0	0	0	0	40					Active	50
473	36	1	1	1	0	0	1	0	0	0	0	0	0	0		29	7	Daily	1	0	1	2015-10-16	Yes	1	1	0	0	0	0	0	0	0	0	0	165	0	0	0	0	Active	52
475	39	1	2	1	0	0	1	0	0	0	0	0	0	0		25	14	Daily	1	0	1	2015-10-23	Yes	1	1	0	0	0	0	0	0	0	0	0	140	0		0	0	Active	27
515	28	1	2	1	0	0	1	0	0	0	0	0	0	0		20	8	Daily	1	0	1	2015-11-11	Yes	1	1	0	0	0	0	0	0	0	0	0	115		0	0		Active	32
517	43	1	1	1	0	0	0	0	0	0	0	0	0	0		18	25	Daily	1	0	1	2015-11-12	Yes	1	1	0	0	0	0	0	0	0	0	0	170	1		0	0	Active	65
536	48	1	1	2	0	0	1	0	0	0	0	0	0	0		29	19	Daily	1	0	1	2015-12-14	Yes	1	1	0	0	0	0	0	0	0	0	0	120	0	0		0	Active	64
552	29	1	1	1	0	0	0	0	0	0	0	0	0	0		15	19	Daily	1	0	1	2016-01-14	Yes	1	1	0	0	0	0	0	0	0	0	0	120	0	0	0		Active	63
599	45	1	1	3	0	0	0	0	1	0	0	0	0	0		22	23	Daily	1	0	1	2018-01-09	Yes	1	1	0	0	1	1	0	0	0	0	0	100	0	0			Active	39
629	38	1	1	1	0	0	1	0	0	0	0	0	0	0		20	18	Daily	1	1	1	2018-01-26	Yes	1	1	1	0	0	0	0	0	0	0	0	70	0				Active	30
662	30	1	1	1	0	0	1	0	0	0	0	0	0	0		19	11	Daily	0	1	1	2018-08-16	Yes	0	1	0	0	0	0	0	0	0	0	0	95			0	0	Active	32
671	24	1	1	2	0	0	1	0	0	0	0	0	0	0		21	4	Daily	1	0	1	2018-02-20	Yes	1	1	0	1	0	0	0	0	0	0	0	75		0			Active	38
685	33	1	2	1	0	0	1	0	0	0	0	0	0	0		17	15	Daily	1	0	1	2018-03-08	Yes	1	1	0	0	1	0	0	0	0	0	0	165	1	1	1	1	Active	37
707	22	1	1	2	0	0	1	0	0	0	0	0	0	0		19	3	Daily	0	1	1	2018-03-20	Yes	1	1	0	0	1	0	0	0	0	0	0	90				1	Active	37
27	33	0	2	1	1	0	0	0	0	0	0	0	0	0		22	11	Daily	1	0	1	2015-01-06	Yes	1	1	0	0	1	0	0	0	0	0	0	100				1	Active	75
56	28	0	1	1	1	0	0	0	0	0	0	0	0	0		20	6	Daily	1	0	1	2015-01-16	Yes	1	1	0	0	0	1	0	0	0	0	0	220	0		0	1	Active	75
65	26	0	3	2	1	0	1	0	0	0	0	0	0	0		20	6	Daily	1	0	1	2015-02-17	Yes	1	1	1	0	1	1	0	0	0	0	0	135					Active	69
108	44	1	2	1	1	0	1	0	0	0	0	0	0	0		21	23	Daily	1	0	1	2015-03-17	Yes	1	1	0	0	1	0	0	0	0	0	0	90	0				Active	73
291	45	1	1	3	1	0	1	0	0	0	0	0	0	0		24	21	Daily	1	0	1	2015-07-09	Yes	1	1	0	0	1	0	0	0	0	0	0	150	0	0		0	Active	69
484	32	1	1	1	1	0	1	0	0	0	0	0	0	0		11	21	Daily	1	0	1	2015-10-23	Yes	1	1	0	0	1	0	0	0	0	0	0	140		0	0	0	Active	66
485	27	0	1	1	1	0	1	1	0	0	0	0	0	0		20	7	Daily	1	0	1	2015-10-23	Yes	0	1	0	0	0	0	0	0	0	0	0	225		0	1	0	Active	66
495	37	1	1	1	1	0	1	0	0	0	0	0	0	0		18	19	Daily	1	0	1	2015-11-04	Yes	1	1	1	0	0	0	0	0	0	0	0	120	1		0	0	Active	44
497	37	1	1	1	1	0	1	0	0	0	0	0	0	0		23	15	Daily	1	0	1	2015-09-16	Yes	0	1	0	0	0	0	0	0	0	0	0	130		1	0	0	Active	41
533	33	1	1	1	1	0	1	0	0	0	0	0	0	0		24	9	Daily	1	0	1	2015-12-03	Yes	1	1	0	0	1	0	0	0	0	0	0	185	0	0	0		Active	64
603	28	1	2	1	1	0	0	0	0	0	0	0	0	0		17	11	Daily	0	1	1	2018-01-09	Yes	1	1	0	0	1	0	0	0	0	0	0	105	0	0			Active	39
636	43	1	1	1	1	0	1	0	0	0	0	0	0	0		29	14	Daily	1	1	1	2018-01-30	Yes	1	1	1	0	0	0	0	0	0	0	0	110	0	0		0	Active	39
672	35	1	0	1	1	0	1	0	0	0	0	0	0	0		22	10	Daily	1	0	1	2018-02-20	Yes	1	1	0	0	0	0	0	0	0	0	0	130	0	1	1	1	Active	26
686	44	1	1	2	1	0	0	1	1	0	0	0	0	0		29	15	Daily	1	1	1	2018-03-12	Yes	0	1	0	0	0	0	0	0	0	0	0	130	1	0			Active	37
42	29	1	3	1	2	0	0	0	0	0	0	0	0	0		26	4	Daily	1	1	1	2015-01-22	Yes	1	1	0	0	1	1	0	0	0	0	0	95			0	0	Active	67
106	34	1	2	2	2	0	0	0	0	0	0	0	0	0		22	12	Daily	1	0	1	2015-03-17	Yes	1	1	0	0	0	0	0	0	0	0	0	130	1	0			Active	73
109	40	1	1	1	2	0	1	1	0	0	0	0	0	0		18	20	Daily	0	1	1	2015-03-17	Yes	1	1	0	0	0	1	0	0	0	0	0	170	0			0	Active	73
110	39	1	2	2	2	0	1	0	0	0	0	0	0	0		16	23	Daily	1	1	1	2015-03-16	Yes	1	1	0	0	1	1	0	0	0	0	0	200	0	1			Active	73
118	22	0	1	2	2	0	0	0	0	0	0	0	0	0		20	2	Daily	1	1	1	2015-03-20	Yes	1	0	1	0	1	1	0	0	0	0	0	140					Active	73
175	31	1	1	2	2	0	1	0	0	0	0	0	0	0		24	7	Daily	1	1	1	2015-04-20	Yes	1	1	0	0	0	0	0	0	0	0	0	45					Active	49
178	44	1	1	1	2	0	0	0	0	0	0	0	0	0		25	19	Daily	0	1	1	2015-04-27	Yes	1	1	0	0	1	0	0	0	0	0	0	195		1			Active	69
231	32	1	2	1	2	0	1	0	0	0	0	0	0	0		16	16	Daily	1	0	1	2015-06-08	Yes	1	1	0	0	0	0	0	0	0	0	0	115		0		0	Active	57
270	36	1	2	1	2	0	0	0	0	0	0	0	0	0		16	20	Daily	1	0	1	2015-06-30	Yes	1	1	0	0	1	0	0	0	0	0	0	130		0		0	Active	37
276	38	1	2	2	2	0	1	1	0	0	0	0	0	0		20	7	Daily	1	1	1	2015-06-30	Yes	1	1	0	0	0	0	0	0	0	0	0	180	1				Active	70
286	37	1	1	1	2	0	0	0	0	0	0	0	0	0		18	19	Daily	1	0	1	2015-07-06	Yes	1	1	0	0	1	0	0	0	0	1	0	90	1				Active	51
300	32	0	2	3	2	0	1	0	0	0	0	0	0	0		27	5	Daily	1	1	1	2015-07-10	Yes	1	1	1	0	0	0	0	0	0	0	0	140			0	0	Active	58
304	42	1	1	1	2	0	0	0	0	0	0	0	0	0		14	28	Daily	1	0	1	2015-07-13	Yes	1	1	1	0	1	1	0	0	0	0	0	90					Active	69
328	34	1	2	2	2	0	1	0	0	0	0	0	0	0		28	6	Daily	0	1	1	2015-07-22	Yes	1	1	0	0	0	0	0	0	0	0	0	85	0	0			Active	69
368	36	1	1	1	2	0	1	0	0	0	0	0	0	0		17	19	Daily	1	0	1	2015-08-05	Yes	1	1	1	0	1	0	0	0	0	1	0	110		0			Active	68
399	56	1	1	2	2	0	1	0	0	0	0	0	0	0		22	34	Daily	1	0	1	2015-09-02	Yes	0	1	0	0	0	0	0	0	0	0	0	150	0	0	0	0	Active	57
422	42	1	1	2	2	0	0	1	0	0	0	0	0	0		26	16	Daily	1	0	1	2015-09-09	Yes	1	1	0	0	0	0	0	0	0	0	0	170	0	0		0	Active	67
432	39	1	1	1	2	0	1	0	0	0	0	0	0	0		18	21	Daily	1	1	1	2015-09-07	Yes	1	1	0	0	1	0	1	0	0	0	0	145	0			1	Active	36
440	35	1	1	2	2	0	0	0	0	0	0	0	0	0		18	17	Daily	0	1	1	2015-09-22	Yes	1	1	0	0	1	0	0	0	0	0	0	105	0	0		0	Active	33
480	35	1	0	2	2	0	0	1	0	0	0	0	0	0		18	17	Daily	1	0	1	2015-10-23	Yes	1	1	0	0	0	1	0	0	0	0	0	55					Active	39
482	36	1	1	1	2	0	0	0	0	0	0	0	0	0		27	9	Daily	1	0	1	2015-10-23	Yes	1	1	1	0	1	0	0	0	0	0	0	150		0	0	0	Active	66
500	32	1	1	1	2	0	0	0	0	0	0	0	0	0		24	8	Daily	1	0	1	2015-11-06	Yes	1	1	0	0	1	0	0	0	0	1	0	155	0	0			Active	65
501	23	0	1	2	2	0	0	0	0	0	0	0	0	0		19	4	Daily	0	1	1	2015-11-03	Yes	1	1	0	0	0	0	0	0	0	0	0	100	1	0	1	1	Active	65
505	30	1	1	1	2	0	1	0	0	0	0	0	0	0		25	5	Daily	1	0	1	2015-11-12	Yes	0	1	0	0	0	0	0	0	0	0	0	125					Active	65
524	31	1	1	1	2	0	1	0	0	0	0	0	0	0		24	7	Daily	1	0	1	2015-11-25	Yes	1	1	0	0	1	0	0	0	0	1	0	165	1		0		Active	65
541	29	0	2	1	2	0	0	0	0	0	0	0	0	0		15	14	Daily	0	1	1	2015-12-13	Yes	1	0	1	0	0	0	0	0	0	0	0	110					Active	37
630	39	1	2	1	2	0	1	1	0	0	0	0	0	0		20	19	Daily	1	0	1	2018-01-26	Yes	1	1	0	0	0	0	0	0	0	0	0	100					Active	39
663	32	1	1	1	2	0	1	0	0	0	0	0	0	0		22	8	Daily	0	1	1	2018-02-16	Yes	1	1	0	0	1	0	0	0	0	0	0	115		0		0	Active	38
120	30	1	3	2	0	2	0	0	0	0	0	0	0	0		28	2	Daily	1	0	1	2015-03-23	Yes	1	1	0	0	1	0	0	0	0	0	0	50			1	0	Active	27
600	42	1	2	1	0	2	0	1	0	0	0	0	0	0		30	11	Daily	0	1	1	2018-01-09	Yes	1	0	0	0	0	0	0	0	0	0	0	95					Active	39
168	42	1	2	1	1	2	0	0	0	0	0	0	0	0		39	4	Daily	1	0	1	2015-04-17	Yes	1	1	0	0	0	0	0	0	0	0	0	90	0	0	0	0	Active	44
309	55	1	0	0	1	2	1	0	0	0	0	0	0	0		40	15	Daily	1	1	1	2015-07-20	Yes	1	1	0	0	0	0	0	0	0	0	0	120		0		0	Active	41
3	41	0	2	2	0	3	1	1	0	0	0	0	0	0		22	15	Daily	0	1	1	2014-12-09	Yes	0	1	0	0	1	0	0	0	0	0	0	135	0			0	Active	29
34	33	1	2	1	0	3	0	1	1	0	0	0	0	0		12	18	Daily	0	1	1	2015-01-16	Yes	1	1	1	0	1	1	1	0	0	0	0	120	1	0	0		Active	75
47	32	0	1	1	0	3	1	0	0	0	0	0	0	0		20	12	Daily	1	0	1	2015-02-03	Yes	1	1	1	0	1	1	0	0	0	0	0	105		1	0	1	Active	74
209	38	1	1	1	0	3	0	0	0	0	0	0	0	0		16	22	Daily	1	0	1	2015-05-08	Yes	1	1	0	0	1	0	0	0	0	0	0	160	1	1		0	Active	43
230	23	1	1	2	0	3	1	0	0	0	0	0	0	0		17	8	Daily	1	0	1	2015-06-08	Yes	1	1	0	0	0	0	0	0	0	0	0	170	1	0	0	0	Active	66
449	29	1	2	1	0	3	1	0	0	0	0	0	0	0		26	3	Daily	1	0	1	2015-08-28	Yes	0	1	0	0	0	0	0	0	0	1	0	105					Active	68
506	25	1	3	2	0	3	0	0	0	0	0	0	0	0		23	2	Daily	1	0	1	2015-11-11	Yes	1	0	0	0	0	0	0	0	0	0	0	115		0	1		Active	65
518	20	1	1	2	0	3	0	0	0	0	0	0	0	0		18	2	Daily	1	0	1	2015-11-23	Yes	1	1	0	0	1	0	0	0	0	0	0	80	0		0	0	Active	65
577	23	1	2	0	0	3	1	0	0	0	0	0	0	0		16	6	Daily	1	0	1	2016-03-02	Yes	1	1	0	0	1	0	0	0	0	0	0	105	0	1		0	Active	61
609	45	1	1	1	0	3	0	0	0	0	0	0	0	0		36	9	Daily	1	0	1	2018-01-15	Yes	0	1	0	0	0	0	0	0	0	0	0	140		0		0	Active	39
620	34	1	1	2	0	3	0	0	0	0	0	0	0	0		14	20	Daily	0	1	1	2018-01-17	Yes	1	0	0	0	0	0	0	0	0	0	0	165		0	0		Active	39
624	26	1	2	1	0	3	0	0	0	0	0	0	0	0		22	4	Daily	1	1	1	2018-01-24	Yes	1	1	0	0	1	0	0	0	0	0	0	100		0		0	Active	39
661	26	1	2	2	0	3	0	0	0	0	0	0	0	0		18	8	Daily	0	1	1	2018-02-13	Yes	1	0	0	0	1	0	0	0	0	0	0	50					Active	38
667	44	1	1	1	0	3	1	0	0	0	0	0	0	0		20	24	Daily	0	1	1	2018-02-19	Yes	1	1	1	0	1	0	0	0	0	0	0	100	0		0		Active	38
677	20	1	2	2	0	3	0	0	0	0	0	0	0	0		19	2	Daily	1	1	1	2018-02-23	Yes	1	1	0	0	0	0	0	0	0	0	0	95	1	0			Active	38
683	25	1	2	1	0	3	0	0	1	0	0	0	0	0		18	6	Daily	1	0	1	2018-03-01	Yes	1	1	0	0	1	0	0	0	0	0	0	115	1	0		1	Active	37
713	20	1	1	2	0	3	1	0	0	0	0	0	0	0		19	1	Daily	0	1	1	2018-03-19	Yes	1	1	0	0	0	1	0	0	0	0	0	50					Active	32
24	34	0	1	1	1	3	0	0	0	0	0	0	0	0		19	15	Daily	1	1	1	2014-11-10	Yes	1	0	1	0	0	0	0	0	0	0	0	65			1	0	Active	77
647	20	1	2	1	1	3	1	0	0	0	0	0	0	0		17	3	Daily	0	1	1	2018-01-31	Yes	1	1	0	0	0	0	0	0	0	0	0	105					Active	38
17	27	1	2	2	2	3	0	0	1	0	0	0	0	0		13	14	Daily	1	0	1	2014-12-23	Yes	1	1	0	0	1	0	0	0	0	0	0	120	0	0		1	Active	76
29	37	1	3	2	2	3	0	0	0	0	0	0	0	0		30	7	Daily	0	1	1	2015-01-12	Yes	1	1	1	1	1	1	0	0	0	0	0	120	1	0	0	0	Active	75
80	29	1	1	1	2	3	1	0	0	0	0	0	0	0		26	4	Daily	1	1	1	2015-02-26	Yes	1	1	0	0	0	0	0	0	0	0	0	115	0	0	0	0	Active	56
94	38	1	1	1	2	3	1	0	1	0	0	0	0	0		12	26	Daily	1	0	1	2015-03-06	Yes	1	1	0	0	1	0	0	0	0	1	0	185			0	0	Active	73
124	41	1	1	1	2	3	0	0	1	0	0	0	0	0		26	15	Daily	1	0	1	2015-03-12	Yes	1	1	1	0	1	0	0	0	0	0	0	90	0	0	0	0	Active	73
159	33	1	2	2	2	3	1	0	0	0	0	0	0	0		25	8	Daily	1	0	1	2015-04-04	Yes	1	1	0	0	0	0	0	0	0	0	0	70	0	0		0	Active	72
169	31	1	2	1	2	3	1	0	1	0	0	0	0	0		16	15	Daily	1	1	1	2015-04-17	Yes	1	0	0	1	1	0	0	0	0	0	0	50					Active	42
171	34	1	2	2	2	3	1	0	0	0	0	0	0	0		20	14	Daily	1	0	1	2015-04-17	Yes	1	1	0	0	1	0	0	0	0	0	0	40					Active	72
242	26	0	3	2	2	3	0	0	0	0	0	0	0	0		22	4	Daily	1	1	1	2015-06-11	Yes	1	1	0	0	1	0	0	0	0	0	0	115	0	0		0	Active	66
339	27	0	2	2	2	3	1	0	0	0	0	0	0	0		17	11	Daily	1	1	1	2015-07-30	Yes	1	1	0	0	0	0	0	0	0	0	0	115					Active	69
344	26	1	3	2	2	3	1	0	0	0	0	0	0	0		20	5	Daily	1	0	1	2015-08-04	Yes	1	1	0	0	0	1	0	0	0	0	0	105	0	0	0	0	Active	31
349	31	1	2	2	2	3	1	0	0	0	0	0	0	0		23	8	Daily	1	0	1	2015-08-10	Yes	0	1	0	0	0	0	0	0	0	0	0	130			0	0	Active	34
382	29	1	3	2	2	3	1	0	0	0	0	0	0	0		27	2	Daily	1	0	1	2015-08-20	Yes	1	1	0	0	1	0	0	0	0	0	0	180	0	0		0	Active	68
483	24	0	3	2	2	3	1	0	0	0	0	0	0	0		16	8	Daily	1	0	1	2015-10-23	Yes	1	1	1	0	1	0	0	0	0	0	0	105					Active	36
523	32	1	1	2	2	3	1	0	0	0	0	0	0	0		17	16	Daily	1	0	1	2015-11-25	Yes	0	1	0	0	1	0	0	0	0	0	0	130	1	1	1	0	Active	45
553	19	1	2	2	2	3	0	0	0	0	0	0	0	0		16	3	Daily	1	0	1	2016-01-14	Yes	1	1	0	0	0	0	0	0	0	0	0	95	0	0	0		Active	63
597	24	0	3	2	2	3	0	0	0	0	0	0	0	0		23	10	Daily	0	1	1	2018-01-08	Yes	1	1	0	0	1	0	0	0	0	0	0	240	0		0		Active	28
623	23	1	3	2	2	3	0	0	0	0	0	0	0	0		19	4	Daily	0	1	1	2018-01-22	Yes	1	1	0	0	1	0	0	0	0	0	0	85					Active	39
670	39	1	1	1	2	3	1	0	0	0	0	0	0	0		25	15	Daily	0	1	1	2018-02-19	Yes	0	1	1	0	0	0	0	0	0	0	0	75	0				Active	38
680	22	0	2	0	2	3	1	0	0	0	0	0	0	0		17	5	Daily	1	1	1	2018-02-28	Yes	1	1	0	0	0	0	0	0	0	0	0	130	1	1		1	Active	38
14	22	1	2	2	0	4	1	0	0	0	0	0	0	0		17	5	Daily	0	1	1	2014-12-19	Yes	1	1	1	0	1	1	0	0	0	0	0	110			1	1	Active	76
15	33	1	2	2	0	4	1	0	1	0	0	0	0	0		20	13	Daily	1	0	1	2014-12-23	Yes	0	1	0	0	1	0	0	0	0	0	0	105	0	0	0	0	Active	76
18	53	1	1	0	0	4	0	0	0	0	0	0	0	0		36	27	Daily	1	0	1	2014-12-23	Yes	1	1	1	0	1	0	0	0	0	0	0	150	0	0	0		Active	76
22	28	1	1	1	0	4	1	0	0	0	0	0	0	0		13	14	Daily	0	1	1	2014-12-23	Yes	1	1	0	0	0	0	0	0	0	0	0	95	0				Active	59
23	31	1	2	1	0	4	0	1	0	0	0	0	0	0		24	6	Daily	1	0	1	2015-01-05	Yes	0	1	0	0	1	0	0	0	0	0	0	50			1		Active	72
26	33	1	3	1	0	4	1	0	0	0	0	0	0	0		22	11	Daily	0	1	1	2014-12-31	Yes	1	1	0	0	1	0	0	0	0	0	0	45	0				Active	46
28	39	1	1	1	0	4	0	0	0	0	0	0	0	0		19	20	Daily	1	0	1	2015-01-12	Yes	1	1	0	0	1	0	0	0	0	0	0	165	0		0	0	Active	40
31	32	1	3	1	0	4	1	0	0	0	0	0	0	0		29	6	Daily	1	0	1	2015-01-13	Yes	1	1	0	0	1	0	0	0	0	0	0	30	1				Active	54
32	39	1	3	1	0	4	0	0	0	0	0	0	0	0		25	18	Daily	1	0	1	2015-01-14	Yes	0	1	0	0	0	0	0	0	0	0	0	70	0	0	0	1	Active	75
35	33	1	2	1	0	4	0	1	1	0	0	0	0	0		18	15	Daily	1	0	1	2015-01-16	Yes	1	1	0	0	0	0	0	0	0	0	0	95		0			Active	75
37	29	0	2	0	0	4	0	1	1	0	0	0	0	0		23	6	Daily	1	0	1	2015-01-16	Yes	1	1	1	1	1	1	0	1	0	0	0	160	1		1	1	Active	75
38	27	1	1	0	0	4	0	1	1	0	0	0	0	0		12	14	Daily	1	0	1	2015-01-16	Yes	1	1	0	0	0	0	0	0	0	0	0	195	1	1			Active	75
39	34	1	3	2	0	4	0	1	1	0	0	0	0	0		20	14	Daily	1	0	1	2015-01-16	Yes	1	1	1	0	1	1	0	0	0	0	0	135	0		1		Active	75
46	32	1	2	1	0	4	1	0	0	0	0	0	0	0		22	9	Daily	0	1	1	2015-02-02	Yes	1	1	0	0	0	0	0	0	0	0	0	130			0		Active	35
48	34	1	3	1	0	4	0	1	0	0	0	0	0	0		21	14	Daily	1	1	1	2015-02-03	Yes	1	1	0	0	1	0	0	0	0	0	0	110			0		Active	33
50	39	0	2	2	0	4	0	1	0	0	0	0	0	0		25	13	Daily	1	0	1	2015-02-04	Yes	1	1	0	1	1	1	0	0	0	0	0	90		0			Active	74
51	31	1	2	0	0	4	1	0	0	0	0	0	0	0		23	8	Daily	0	1	1	2015-02-04	Yes	1	1	1	0	0	0	0	0	0	0	0	80					Active	70
52	35	1	2	2	0	4	0	1	1	0	0	0	0	0		22	12	Daily	1	0	1	2015-02-04	Yes	1	1	0	0	1	0	0	0	0	0	0	100		0	0		Active	42
57	31	1	2	1	0	4	1	0	1	0	0	0	0	0		16	15	Daily	1	0	1	2015-02-06	Yes	1	1	0	0	0	0	0	0	0	0	0	80	0	0			Active	31
64	36	1	3	0	0	4	1	0	0	0	0	0	0	0		27	9	Daily	1	1	1	2015-02-17	Yes	1	1	0	0	1	0	0	0	0	0	0	95	1				Active	74
66	31	1	1	2	0	4	1	0	0	0	0	0	0	0		25	6	Daily	1	0	1	2015-02-17	Yes	1	1	1	0	0	0	0	0	0	0	0	75			0	0	Active	72
69	40	1	2	0	0	4	1	0	0	0	0	0	0	0		22	18	Daily	1	0	1	2015-02-12	Yes	0	1	0	0	1	0	0	0	0	0	0	100	0	0	1	0	Active	74
75	42	1	2	1	0	4	1	1	1	0	0	0	0	0		23	17	Daily	1	0	1	2015-02-24	Yes	1	1	0	0	1	0	0	0	0	0	0	130	1	0			Active	69
78	27	0	2	2	0	4	1	0	0	0	0	0	0	0		17	10	Daily	1	0	1	2015-01-10	Yes	1	1	0	1	0	0	0	0	0	0	0	110	0	0			Active	75
87	35	1	1	2	0	4	1	0	0	0	0	0	0	0		17	18	Daily	1	0	1	2015-02-26	Yes	0	1	1	0	0	0	0	0	0	1	0	125	0	0	0		Active	34
90	22	0	2	2	0	4	1	0	0	0	0	0	0	0		20	2	Daily	0	1	1	2015-03-15	Yes	1	1	0	0	0	0	0	0	0	0	0	90	1		0		Active	73
103	35	1	1	0	0	4	1	0	0	0	0	0	0	0		17	18	Daily	1	1	1	2015-03-16	Yes	1	1	1	0	0	0	0	0	0	0	0	145	0	0	0		Active	73
114	24	1	2	2	0	4	0	0	0	0	0	0	0	0		17	6	Daily	1	0	1	2015-03-19	Yes	1	1	1	0	1	1	0	0	0	0	0	90	1			0	Active	73
117	25	1	1	0	0	4	0	0	0	0	0	0	0	0		21	4	Daily	1	0	1	2015-03-12	Yes	1	1	0	0	0	0	0	0	0	0	0	120			0	0	Active	44
119	41	1	2	1	0	4	1	0	0	0	0	0	0	0		20	21	Daily	1	0	1	2015-03-18	Yes	0	1	1	0	0	0	0	0	0	0	0	90			0		Active	73
123	23	1	2	2	0	4	1	0	0	0	0	0	0	0		20	3	Daily	1	0	1	2015-03-19	Yes	1	1	0	0	1	0	0	0	0	0	0	140	0	1	0		Active	73
125	32	1	1	0	0	4	1	0	0	0	0	0	0	0		24	8	Daily	1	0	1	2015-03-17	Yes	1	1	0	0	0	0	0	0	0	0	0	110	1	0			Active	73
126	36	1	1	1	0	4	1	0	0	0	0	0	0	0		26	7	Daily	1	1	1	2015-03-25	Yes	1	1	0	0	0	0	0	0	0	0	0	225	1	1	0	1	Active	73
129	34	1	1	0	0	4	1	0	0	0	0	0	0	0		28	4	Daily	1	0	1	2015-03-27	Yes	1	1	0	0	0	0	0	0	0	0	0	150	1	0			Active	53
130	33	1	3	0	0	4	1	0	0	0	0	0	0	0		17	15	Daily	1	0	1	2015-03-27	Yes	1	1	0	0	1	0	0	0	0	0	0	225	0		0		Active	73
151	30	0	1	0	0	4	0	0	0	0	0	0	0	0		23	7	Daily	0	1	1	2015-04-08	Yes	1	1	0	0	1	0	0	0	0	0	0	90	0	0	0	0	Active	29
167	43	1	2	0	0	4	0	0	0	0	0	0	0	0		20	23	Daily	1	1	1	2015-04-17	Yes	1	0	0	0	0	0	0	0	0	0	0	150			0	0	Active	44
179	33	0	1	1	0	4	1	0	0	0	0	0	0	0		20	10	Daily	0	1	1	2015-04-27	Yes	1	1	0	0	1	1	0	0	0	0	0	130		0	1		Active	27
192	38	1	2	0	0	4	1	0	0	0	0	0	0	0		23	15	Daily	0	1	1	2015-04-29	Yes	1	1	1	0	0	1	0	0	0	0	0	105	1			0	Active	72
195	24	1	1	2	0	4	1	1	0	0	0	0	0	0		16	9	Daily	1	0	1	2015-04-30	Yes	1	1	0	0	1	0	0	0	0	0	0	125				0	Active	72
197	42	1	2	0	0	4	1	0	0	0	0	0	0	0		25	17	Daily	1	0	1	2015-04-27	Yes	1	0	0	0	1	0	0	0	0	0	0	110	1	0	0	0	Active	72
203	32	1	1	1	0	4	1	0	0	0	0	0	0	0		19	13	Daily	1	0	1	2015-05-04	Yes	0	1	0	0	0	0	0	0	0	0	0	145	1	0		1	Active	71
204	28	1	2	1	0	4	0	0	0	0	0	0	0	0		25	3	Daily	1	0	1	2015-05-12	Yes	1	1	0	0	1	0	0	0	0	0	0	75			1		Active	71
207	25	1	3	1	0	4	1	0	0	0	0	0	0	0		21	4	Daily	1	0	1	2015-05-06	Yes	1	1	0	0	0	0	0	0	0	0	0	85		1			Active	53
208	33	1	1	1	0	4	1	0	0	0	0	0	0	0		20	13	Daily	1	0	1	2015-05-08	Yes	1	1	1	0	1	0	0	0	0	0	0	85					Active	71
219	25	1	0	2	0	4	1	0	0	0	0	0	0	0		9	16	Daily	1	0	1	2015-05-22	Yes	1	1	0	0	1	0	0	0	0	0	0	100	0				Active	52
232	34	1	3	1	0	4	1	0	0	0	0	0	0	0		17	18	Daily	1	0	1	2015-06-09	Yes	1	1	0	0	0	0	0	0	0	0	0	140	0	0		0	Active	44
236	40	1	2	1	0	4	1	0	0	0	0	0	0	0		29	11	Daily	1	0	1	2015-06-10	Yes	1	1	0	0	1	0	0	0	0	0	0	170		0	1	0	Active	70
263	24	0	2	1	0	4	0	1	0	0	0	0	0	0		16	10	Daily	0	1	1	2015-06-24	Yes	1	0	0	0	0	1	0	0	0	0	0	95					Active	52
264	24	1	2	0	0	4	0	0	0	0	0	0	0	0		20	4	Daily	1	0	1	2015-06-23	Yes	1	1	0	0	1	0	0	0	0	0	0	110	1	1	0	1	Active	70
280	31	1	1	0	0	4	1	1	0	0	0	0	0	0		28	3	Daily	1	0	1	2015-07-01	Yes	1	1	0	0	0	0	0	0	0	0	0	150	0	1	0	0	Active	69
290	36	1	2	0	0	4	1	0	0	0	0	0	0	0		23	13	Daily	1	1	1	2015-07-10	Yes	1	1	0	0	0	0	0	0	0	0	0	180	0		0	0	Active	50
292	30	1	1	1	0	4	1	0	0	0	0	0	0	0		22	7	Daily	1	0	1	2015-07-09	Yes	0	1	0	0	1	0	0	0	0	0	0	210	0	0		0	Active	39
298	38	1	1	1	0	4	1	0	1	0	0	0	0	0		19	19	Daily	1	0	1	2015-07-08	Yes	0	1	0	0	0	0	0	0	0	0	0	140	0	0		0	Active	69
302	33	1	3	0	0	4	1	0	0	0	0	0	0	0		25	8	Daily	1	0	1	2015-07-10	Yes	1	1	0	0	0	1	0	0	0	0	0	130	0	0	0		Active	69
303	308	0	1	2	0	4	0	0	0	0	0	0	0	0		28	5	Daily	1	1	1	2015-07-08	Yes	1	1	1	0	0	0	0	0	0	0	0	130		1		0	Active	38
314	39	1	2	2	0	4	0	0	0	0	0	0	0	0		15	24	Daily	1	0	1	2015-07-21	Yes	1	1	0	0	1	0	0	0	0	0	0	190		0			Active	46
315	47	1	1	0	0	4	1	1	0	0	0	0	0	0		25	22	Daily	1	0	1	2015-07-21	Yes	1	1	0	0	0	0	0	0	0	0	0	140		0			Active	53
317	50	1	1	0	0	4	1	0	0	0	0	0	0	0		27	23	Daily	1	1	1	2015-07-21	Yes	1	1	0	0	0	0	0	0	0	0	0	40	0				Active	64
319	37	1	2	0	0	4	0	0	0	0	0	0	0	0		14	23	Daily	1	0	1	2015-07-27	Yes	1	1	1	0	1	0	0	0	0	0	0	120	0			0	Active	69
326	36	1	3	2	0	4	0	0	0	0	0	0	0	0		22	14	Daily	1	0	1	2015-07-28	Yes	0	1	0	0	0	1	0	0	0	0	0	150	0	0	1	0	Active	69
335	42	1	2	1	0	4	1	0	0	0	0	0	0	0		30	12	Daily	1	1	1	2015-07-30	Yes	1	1	0	0	0	0	0	0	0	0	0	90	0	0		0	Active	37
336	45	1	1	1	0	4	1	1	0	0	0	0	0	0		22	20	Daily	1	0	1	2015-07-30	Yes	1	1	0	0	0	0	0	0	0	0	0	30					Active	26
337	48	1	3	0	0	4	0	0	1	0	0	0	0	0		28	20	Daily	1	0	1	2015-07-30	Yes	1	1	0	0	1	0	0	0	0	0	0	85	0	0	0	0	Active	36
343	33	1	2	1	0	4	1	1	0	0	0	0	0	0		25	8	Daily	1	0	1	2015-07-30	Yes	0	1	0	0	0	0	0	0	0	0	0	70	0	0		0	Active	43
346	37	1	1	0	0	4	0	0	0	0	0	0	0	0		22	15	Daily	1	1	1	2015-07-30	Yes	1	1	0	0	0	1	0	0	0	0	0	85	1		0	0	Active	69
358	37	1	2	0	0	4	1	0	0	0	0	0	0	0		23	14	Daily	1	0	1	2015-08-11	Yes	0	1	0	0	0	0	0	0	0	0	0	95	0	0	0	0	Active	68
366	41	1	1	0	0	4	1	0	0	0	0	0	0	0		23	18	Daily	1	0	1	2015-08-18	Yes	1	1	0	0	0	0	0	0	0	0	0	50	0		0	0	Active	68
367	37	1	1	1	0	4	0	0	0	0	0	0	0	0		31	5	Daily	1	0	1	2015-08-11	Yes	1	1	1	0	0	0	0	0	0	0	0	80	0				Active	68
391	46	1	3	0	0	4	0	0	0	0	0	0	0	0		38	8	Daily	1	0	1	2015-08-31	Yes	1	1	0	0	0	0	0	0	0	0	0	160	1	1			Active	54
397	36	1	1	0	0	4	1	0	0	0	0	0	0	0		17	19	Daily	1	0	1	2015-09-02	Yes	1	1	0	0	0	0	0	0	0	0	0	145	0	0			Active	54
398	47	0	1	1	0	4	0	0	0	0	0	0	0	0		31	16	Daily	1	0	1	2015-09-02	Yes	1	1	1	0	1	0	0	0	0	0	0	155	0	0		1	Active	67
409	37	1	1	0	0	4	1	0	0	0	0	0	0	0		33	4	Daily	1	0	1	2015-08-13	Yes	1	1	0	0	1	1	0	0	0	0	0	100	0	0	0		Active	68
411	67	1	1	0	0	4	0	0	0	0	0	0	0	0		52	16	Daily	1	0	1	2015-08-13	Yes	0	1	0	0	0	0	0	0	0	0	0	70	0	0			Active	68
417	35	1	1	1	0	4	1	1	0	0	0	0	0	0		23	12	Daily	1	0	1	2015-09-03	Yes	1	1	0	0	0	0	0	0	0	0	0	190	0	0		0	Active	29
431	36	1	2	1	0	4	1	0	0	0	0	0	0	0		23	13	Daily	1	0	1	2015-09-11	Yes	1	1	0	0	0	0	0	0	0	0	0	185	1			0	Active	67
437	31	1	1	0	0	4	0	0	0	0	0	0	0	0		16	15	Daily	1	0	1	2015-09-22	Yes	1	1	0	0	0	0	0	0	0	0	0	95	0	0		0	Active	49
445	26	1	2	0	0	4	1	0	0	0	0	0	0	0		20	6	Daily	1	0	1	2015-09-24	Yes	0	1	0	0	0	0	0	0	0	0	0	125	1				Active	67
455	32	1	1	1	0	4	1	0	0	0	0	0	0	0		19	13	Daily	1	0	1	2015-10-01	Yes	1	1	0	0	0	0	0	0	0	0	0	70	0	0			Active	41
456	47	1	1	1	0	4	1	0	0	0	0	0	0	0		24	23	Daily	1	0	1	2015-08-21	Yes	1	1	1	0	0	0	0	0	0	0	0	130	0	0	0	0	Active	68
493	44	1	2	1	0	4	1	1	1	0	0	0	0	0		28	15	Daily	1	1	1	2015-11-04	Yes	1	1	1	0	0	0	0	0	0	0	0	90			0	1	Active	28
514	39	1	1	0	0	4	1	0	0	0	0	0	0	0		23	15	Daily	1	0	1	2015-11-12	Yes	1	1	0	0	0	0	0	0	0	0	0	140	0	0	0	0	Active	35
516	35	1	1	0	0	4	1	0	0	0	0	0	0	0		25	10	Daily	0	1	1	2015-10-29	Yes	1	1	0	0	1	1	0	0	0	0	0	120	1	1	0	0	Active	61
545	47	1	1	0	0	4	1	0	0	0	0	0	0	0		22	25	Daily	0	1	1	2016-01-12	Yes	1	1	1	0	0	0	0	0	0	0	0	110			0	0	Active	41
576	39	1	1	1	0	4	1	1	1	0	0	0	0	0		36	3	Daily	1	0	1	2016-02-25	Yes	1	1	1	0	1	0	0	0	0	0	0	120	0		0		Active	62
580	49	0	2	3	0	4	0	0	0	0	0	0	0	0		21	26	Daily	1	1	1	2016-03-07	Yes	1	0	0	0	0	0	0	0	0	0	0	170	1				Active	60
585	41	1	3	0	0	4	0	0	0	0	0	0	0	0		20	21	Daily	1	1	1	2017-01-04	Yes	1	1	0	0	0	0	0	0	0	0	0	110		0		0	Active	51
589	35	1	1	1	0	4	0	0	0	0	0	0	0	0		26	8	Daily	0	1	1	2018-01-08	Yes	1	1	0	0	1	0	0	0	0	0	0	130	0				Active	39
591	29	1	3	0	0	4	0	0	0	0	0	0	0	0		25	3	Daily	0	1	1	2018-01-05	Yes	1	1	0	0	0	0	0	0	0	0	0	110		1		0	Active	39
594	23	1	2	2	0	4	1	0	0	0	0	0	0	0		18	5	Daily	0	1	1	2018-01-08	Yes	1	0	0	0	0	0	0	0	0	0	0	110	1				Active	26
595	36	1	2	0	0	4	0	0	0	0	0	0	0	0		27	8	Daily	0	1	1	2018-01-08	Yes	1	1	1	0	0	0	0	0	0	0	0	190	0	0			Active	39
596	34	1	1	0	0	4	0	0	0	0	0	0	0	0		23	10	Daily	1	1	1	2018-01-08	Yes	1	1	0	0	1	0	0	0	0	0	0	60					Active	39
602	31	1	1	2	0	4	1	0	0	0	0	0	0	0		25	5	Daily	1	0	1	2018-01-08	Yes	1	1	0	0	1	0	0	0	0	0	0	80	0				Active	39
613	25	1	2	2	0	4	0	0	0	0	0	0	0	0		17	7	Daily	1	0	1	2018-01-17	Yes	1	1	0	0	1	0	0	0	0	0	0	60					Active	25
616	41	1	2	0	0	4	0	1	0	0	0	0	0	0		20	21	Daily	1	1	1	2018-07-17	Yes	0	0	0	0	1	0	0	0	0	0	0	30					Active	28
617	42	1	2	1	0	4	0	0	0	0	0	0	0	0		19	23	Daily	1	1	1	2017-01-15	Yes	1	1	0	0	0	0	0	0	0	0	0	40					Active	51
622	25	1	2	2	0	4	1	0	0	0	0	0	0	0		15	9	Daily	1	1	1	2018-01-17	Yes	1	1	0	0	1	1	0	0	0	0	0	140	1	0		0	Active	39
631	18	1	2	2	0	4	1	0	0	0	0	0	0	0		15	3	Daily	1	1	1	2018-01-29	Yes	1	1	0	0	0	0	0	0	0	0	0	120	0	0			Active	39
632	29	1	2	1	0	4	1	0	0	0	0	0	0	0		22	9	Daily	0	1	1	2018-01-26	Yes	1	1	0	0	1	0	0	0	0	0	0	140	0			1	Active	39
644	26	1	3	0	0	4	1	0	0	0	0	0	0	0		21	5	Daily	1	0	1	2018-02-05	Yes	1	1	0	0	0	0	0	0	0	0	0	155	0	0		0	Active	26
649	21	1	1	0	0	4	0	0	0	0	0	0	0	0		14	7	Daily	1	0	1	2018-02-05	Yes	1	0	0	0	0	0	0	0	0	0	0	140	1	0	1		Active	38
651	35	1	2	0	0	4	1	0	0	0	0	0	0	0		14	21	Daily	1	0	1	2018-02-05	Yes	1	1	0	0	1	0	0	0	0	0	0	115	1				Active	30
665	37	1	1	0	0	4	1	1	0	0	0	0	0	0		22	15	Daily	1	0	1	2018-02-16	Yes	1	1	0	0	1	0	0	0	0	0	0	70	0				Active	27
668	34	1	0	1	0	4	1	1	0	0	0	0	0	0		25	8	Daily	1	1	1	2018-02-20	Yes	1	1	0	0	1	0	0	0	0	0	0	100		1			Active	38
669	54	1	2	1	0	4	1	0	0	0	0	0	0	0		30	22	Daily	0	1	1	2018-02-19	Yes	0	1	1	0	0	0		0	0	0	0	80		0			Active	38
673	22	1	2	2	0	4	0	0	0	0	0	0	0	0		19	3	Daily	0	1	1	2018-02-20	Yes	1	1	0	0	0	0	0	0	0	0	0	200				0	Active	38
681	21	1	2	2	0	4	1	0	0	0	0	0	0	0		18	5	Daily	0	1	1	2018-02-27	Yes	1	1	0	0	0	0	0	0	0	0	0	125	0	0		0	Active	38
687	28	1	3	0	0	4	0	0	0	0	0	0	0	0		26	2	Daily	0	1	1	2018-03-08	Yes	1	0	0	0	0	0	0	0	0	0	0	60	0		0		Active	37
691	47	1	2	0	0	4	1	0	0	0	0	0	0	0		27	20	Daily	1	1	1	2018-03-08	Yes	1	1	0	0	0	0	0	0	0	0	0	70					Active	36
696	48	1	2	1	0	4	0	0	0	0	0	0	0	0		32	15	Daily	0	1	1	2018-03-13	Yes	1	1	1	0	1	1	0	0	0	1	0	80		1		0	Active	37
697	32	1	1	1	0	4	0	1	0	0	0	0	0	0		25	9	Daily	0	1	1	2018-03-12	Yes	1	1	0	0	1	0	0	0	0	0	0	85					Active	25
706	29	1	3	2	0	4	1	0	0	0	0	0	0	0		21	8	Daily	1	1	1	2018-03-20	Yes	1	1	1	0	1	0	0	0	0	0	0	70					Active	37
708	26	1	1	1	0	4	1	0	0	0	0	0	0	0		23	4	Daily	1	0	1	2018-03-21	Yes	1	1	0	0	0	0	0	0	0	0	0	155	1	0			Active	37
5	37	1	2	1	1	4	1	1	0	0	0	0	0	0		25	20	Daily	1	0	1	2014-12-10	Yes	1	1	0	0	1	0	0	0	0	0	0	45					Active	76
13	33	1	3	2	1	4	0	1	0	0	0	0	0	0		20	10	Daily	1	0	1	2014-12-04	Yes	1	0	0	0	1	0	0	0	0	0	0	210	0			0	Active	76
43	48	1	2	2	1	4	0	0	0	0	0	0	0	0		20	26	Daily	1	1	1	2015-01-23	Yes	1	1	1	0	1	1	0	0	0	0	0	180		0	0		Active	75
45	39	1	3	0	1	4	1	0	0	0	0	0	0	0		19	20	Daily	0	1	1	2015-02-02	Yes	1	1	0	0	0	1	0	0	0	0	0	105		0		0	Active	74
49	45	1	2	0	1	4	0	0	0	0	0	0	0	0		22	22	Daily	0	1	1	2015-02-03	Yes	1	1	1	0	0	1	0	0	0	0	0	85		0	0	0	Active	74
55	24	0	1	2	1	4	0	1	0	0	0	0	0	0		19	5	Daily	1	0	1	2015-01-07	Yes	1	1	0	0	0	0	0	0	0	0	0	120	0				Active	75
61	42	1	2	0	1	4	1	1	0	0	0	0	0	0		21	21	Daily	1	1	1	2015-02-25	Yes	1	1	0	0	1	0	0	0	0	0	0	85		0	0		Active	74
84	30	0	1	0	1	4	1	0	0	0	0	0	0	0		20	10	Daily	1	0	1	2015-03-03	Yes	1	1	0	0	0	0	0	0	0	0	0	135	0				Active	73
133	31	1	3	0	1	4	1	0	0	0	0	0	0	0		23	8	Daily	0	1	1	2015-03-27	Yes	1	1	1	0	1	0	0	0	0	0	0	100					Active	53
202	34	1	3	0	1	4	1	0	0	0	0	0	0	0		14	20	Daily	0	1	1	2015-05-08	Yes	1	1	0	1	1	0	0	0	0	0	0	225	1	1		0	Active	71
220	37	1	1	1	1	4	0	0	0	0	0	0	0	0		18	19	Daily	1	0	1	2015-05-20	Yes	1	1	0	0	1	0	0	0	0	0	0	200	0	0	0	0	Active	62
239	33	1	2	0	1	4	0	0	0	0	0	0	0	0		27	6	Daily	1	0	1	2015-06-09	Yes	1	1	0	0	0	0	0	0	0	0	0	60					Active	29
252	37	1	2	0	1	4	0	0	0	0	0	0	0	0		20	17	Daily	1	0	1	2015-05-28	Yes	0	1	0	0	0	0	0	0	0	0	0	170	0	0	0	0	Active	71
464	30	1	1	1	1	4	1	0	0	0	0	0	0	0		29	2	Daily	1	1	1	2015-10-12	Yes	1	1	1	0	1	1	0	0	0	0	0	90	0	0	0	0	Active	66
488	41	1	2	0	1	4	0	0	0	0	0	0	0	0		23	18	Daily	1	0	1	2015-10-28	Yes	0	1	1	0	0	0	0	0	0	0	0	80		0			Active	66
499	37	1	1	0	1	4	1	0	0	0	0	0	0	0		25	12	Daily	1	0	1	2015-11-04	Yes	1	1	0	1	0	0	0	0	0	0	0	100	0	0		0	Active	65
512	41	1	1	0	1	4	1	0	1	0	0	0	0	0		25	16	Daily	1	0	1	2015-11-11	Yes	1	1	1	0	0	1	0	0	0	0	0	105	1	0		0	Active	65
520	30	1	2	2	1	4	1	0	0	0	0	0	0	0		26	4	Daily	1	0	1	2015-11-25	Yes	1	1	0	0	1	0	0	0	0	0	0	120	1			0	Active	33
562	19	0	1	0	1	4	1	1	0	0	0	0	0	0		10	9	Daily	1	0	1	2016-02-17	Yes	1	1	0	0	1	0	0	0	0	0	0	160	1	1	1	1	Active	59
581	42	1	1	0	1	4	1	0	0	0	0	0	0	0		27	15	Daily	1	0	1	2016-05-08	Yes	1	1	0	0	1	0	0	0	0	0	0	105	0	0	0		Active	59
590	55	1	2	3	1	4	0	0	0	0	0	0	0	0		45	9	Daily	0	1	1	2018-01-05	Yes	1	1	1	0	1	1	0	0	0	0	0	40					Active	39
592	24	1	2	0	1	4	0	0	0	0	0	0	0	0		17	4	Daily	0	1	1	2018-01-05	Yes	1	1	0	0	1	0	0	0	0	0	0	145	0				Active	39
601	45	1	1	0	1	4	1	0	0	0	0	0	0	0		26	15	Daily	1	1	1	2018-01-10	Yes	0	1	0	0	0	0	0	0	0	0	0	75	0	0			Active	39
615	34	1	1	2	1	4	0	0	0	0	0	0	0	0		30	4	Daily	1	1	1	2018-01-16	Yes	1	1	0	0	1	0	0	0	0	0	0	115	1	0			Active	39
641	42	1	2	1	1	4	1	0	0	0	0	0	0	0		18	24	Daily	0	1	1	2018-01-31	Yes	1	1	0	0	0	0	0	0	0	0	0	120	1	0			Active	33
653	26	1	1	2	1	4	0	0	0	0	0	0	0	0		24	2	Daily	1	1	1	2018-02-01	Yes	1	1	0	0	1	0	0	0	0	0	0	120	0				Active	38
666	32	1	1	2	1	4	1	0	0	0	0	0	0	0		25	7	Daily	0	1	1	2018-02-16	Yes	1	1	0	0	0	0	0	0	0	0	0	80					Active	38
682	19	1	2	2	1	4	0	0	0	0	0	0	0	0		16	4	Daily	1	1	1	2018-02-27	Yes	1	1	0	0	0	0	0	0	0	0	0	50					Active	38
705	22	1	2	2	1	4	1	0	0	0	0	0	0	0		20	2	Daily	0	1	1	2018-03-19	Yes	1	1	0	0	1	0	0	0	0	0	0	90		1			Active	37
8	29	0	1	2	2	4	0	1	1	0	0	0	0	0		22	7	Daily	1	1	1	2014-12-11	Yes	0	1	0	0	0	0	0	0	0	0	0	55	1				Active	76
30	37	1	3	2	2	4	1	1	1	0	0	0	0	0		20	17	Daily	1	0	1	2015-01-13	Yes	1	1	0	0	1	0	0	0	0	0	0	100				1	Active	35
40	42	1	2	1	2	4	0	0	0	0	0	0	0	0		17	25	Daily	1	0	1	2015-01-16	Yes	1	1	0	0	1	0	0	0	0	0	0	120	0	1	0	0	Active	41
71	27	1	2	2	2	4	1	0	0	0	0	0	0	0		13	14	Daily	1	0	1	2015-02-23	Yes	1	1	1	0	1	0	0	0	0	0	0	165	0	0			Active	74
76	34	1	2	0	2	4	1	0	0	0	0	0	0	0		27	8	Daily	0	1	1	2015-02-25	Yes	1	1	0	0	0	0	0	0	0	0	0	105			0		Active	38
102	23	0	0	0	2	4	1	1	0	0	0	0	0	0		10	13	Daily	0	1	1	2015-03-16	Yes	1	1	0	0	1	0	0	0	0	0	0	180	0	1	0		Active	73
131	22	1	2	2	2	4	1	0	0	0	0	0	0	0		18	4	Daily	1	0	1	2015-03-27	Yes	0	1	1	0	1	0	0	0	0	1	0	75	0	0	0	0	Active	36
156	37	1	2	0	2	4	1	0	0	0	0	0	0	0		20	17	Daily	0	1	1	2015-03-27	Yes	1	1	0	0	1	0	0	0	0	0	0	190		1	0	0	Active	73
158	27	1	1	3	2	4	1	0	0	0	0	0	0	0		13	15	Daily	1	1	1	2015-04-01	Yes	1	1	0	0	1	1	0	0	0	0	0	105	1		0	0	Active	72
268	22	0	1	0	2	4	0	0	0	0	0	0	0	0		18	4	Daily	0	1	1	2015-06-29	Yes	1	1	0	0	1	0	0	0	0	1	0	105	0	0		0	Active	32
296	43	0	2	1	2	4	1	0	0	0	0	0	0	0		28	15	Daily	0	1	1	2015-07-10	Yes	0	1	0	0	0	0	0	0	0	0	0	80			0	0	Active	35
321	26	1	3	2	2	4	0	0	0	0	0	0	0	0		21	5	Daily	0	1	1	2015-07-27	Yes	1	1	0	0	0	0	0	0	0	0	0	90	0	0	0	0	Active	69
324	42	1	1	1	2	4	1	0	0	0	0	0	0	0		22	16	Daily	1	0	1	2015-07-22	Yes	0	1	0	0	0	0	0	0	0	0	0	160	1				Active	69
364	25	1	1	2	2	4	0	0	0	0	0	0	0	0		20	5	Daily	1	0	1	2015-08-12	Yes	1	1	0	0	0	0	0	0	0	0	0	105	0	0		0	Active	64
387	30	0	1	0	2	4	0	1	0	0	0	0	0	0		15	15	Daily	1	0	1	2015-08-31	Yes	1	1	0	0	1	0	0	0	0	0	0	95	1				Active	67
394	32	0	2	2	2	4	1	1	0	0	0	0	0	0		18	14	Daily	1	0	1	2015-09-01	Yes	1	1	0	0	0	1	0	0	0	0	0	40					Active	67
502	19	0	2	0	2	4	0	0	0	0	0	0	0	0		15	3	Daily	1	0	1	2015-11-05	Yes	1	1	0	0	0	0	0	0	0	0	0	105	0		0	0	Active	60
544	49	1	2	0	2	4	1	0	0	0	0	0	0	0		28	21	Daily	1	0	1	2016-01-12	Yes	1	1	1	0	0	0	0	0	0	0	0	125	1	1	0		Active	63
568	23	0	2	0	2	4	0	0	0	0	0	0	0	0		19	4	Daily	0	1	1	2016-02-18	Yes	1	0	0	0	0	0	0	0	0	0	0	70	0	0	0		Active	62
573	30	1	2	1	2	4	1	0	0	0	0	0	0	0		28	4	Daily	1	0	1	2016-02-25	Yes	1	1	1	0	1	0	0	0	0	1	0	100			1	0	Active	62
587	35	0	1	0	2	4	0	0	0	0	0	0	0	0		21	14	Daily	0	1	1	2017-07-19	Yes	1	0	0	0	0	0	0	0	0	0	0	150				0	Active	45
588	24	0	1	0	2	4	0	0	0	0	0	0	0	0		21	3	Daily	0	1	1	2017-11-30	Yes	1	1	0	0	0	0	0	0	0	0	0	150				0	Active	41
593	34	1	2	2	2	4	1	0	0	0	0	0	0	0		11	22	Daily	1	0	1	2018-01-05	Yes	1	1	0	0	1	0	0	0	0	0	0	230			0		Active	39
643	20	0	2	2	2	4	0	0	0	0	0	0	0	0		17	2	Daily	0	1	1	2018-01-31	Yes	1	1	0	0	1	0	0	0	0	0	0	80	1	0		1	Active	38
674	22	1	2	0	2	4	0	0	0	0	0	0	0	0		19	3	Daily	0	1	1	2018-02-21	Yes	1	1	1	0	1	1	0	0	0	0	0	65	1		1		Active	38
675	31	1	2	1	2	4	1	0	0	0	0	0	0	0		24	7	Daily	1	1	1	2018-02-20	Yes	1	1	0	0	1	1	0	0	0	0	0	160	1				Active	38
676	24	1	3	1	2	4	0	0	0	0	0	0	0	0		20	6	Daily	0	1	1	2018-02-19	Yes	1	1	0	0	1	0	0	0	0	0	0	85	1	1			Active	38
711	30	1	1	1	2	4	1	0	0	0	0	0	0	0		21	10	Daily	0	1	1	2018-03-26	Yes	1	1	0	0	1	0	0	0	0	0	0	75	0	0		0	Active	30
44	43	1	1	1	0	5	1	0	1	0	0	0	0	0		18	20	Daily	1	1	1	2015-01-22	Yes	1	1	0	0	1	0	0	0	0	0	0	105		0	0	0	Active	75
77	37	0	2	0	0	5	0	0	0	0	0	0	0	0		25	12	Daily	0	1	1	2015-02-24	Yes	1	0	0	0	0	0	0	0	0	0	0	90		0	0		Active	29
83	38	1	1	1	0	5	1	1	1	0	0	0	0	0		18	20	Daily	1	0	1	2015-02-26	Yes	1	1	1	0	1	1	0	0	0	0	0	150					Active	74
101	42	1	2	1	0	5	1	1	1	0	0	0	0	0		27	15	Daily	1	0	1	2015-03-11	Yes	0	1	0	0	1	0	0	0	0	0	0	160	1	0	0		Active	73
105	46	1	1	2	0	5	1	1	1	0	0	0	0	0		28	12	Daily	1	0	1	2015-03-16	Yes	0	1	0	0	1	0	0	0	0	0	0	205	1	1	0		Active	73
121	26	1	2	2	0	5	1	1	0	0	0	0	0	0		16	10	Daily	1	0	1	2015-03-20	Yes	1	1	1	1	0	0	0	0	0	0	0	60					Active	73
128	41	1	1	2	0	5	1	0	0	0	0	0	0	0		17	24	Daily	1	0	1	2015-03-27	Yes	0	1	0	1	1	0	0	0	0	0	0	80	0	0	0	0	Active	73
141	39	1	2	1	0	5	1	0	0	0	0	0	0	0		23	4	Daily	1	0	1	2015-04-07	Yes	1	1	0	0	0	0	0	0	0	0	0	165	1	0		0	Active	53
147	42	1	2	2	0	5	1	0	0	0	0	0	0	0		21	21	Daily	1	1	1	2015-04-08	Yes	1	1	0	0	0	0	0	0	0	0	0	90	0	0	0		Active	72
148	48	1	2	1	0	5	1	0	0	0	0	0	0	0		23	25	Daily	1	1	1	2015-04-08	Yes	1	0	0	0	1	0	0	0	0	0	0	100	1			1	Active	72
149	40	1	1	2	0	5	1	0	0	0	0	0	0	0		25	13	Daily	1	1	1	2015-04-08	Yes	1	1	0	0	1	0	0	0	0	0	0	120	1	0	0		Active	72
152	43	1	2	0	0	5	1	0	0	0	0	0	0	0		38	5	Daily	1	0	1	2015-04-07	Yes	1	1	1	0	0	1	0	0	0	0	0	140		1	0		Active	72
164	33	1	1	1	0	5	1	0	0	0	0	0	0	0		25	8	Daily	1	1	1	2015-04-15	Yes	1	1	1	0	1	0	0	0	0	0	0	140	0	0	0	1	Active	53
165	43	1	2	2	0	5	1	0	0	0	0	0	0	0		17	16	Daily	0	1	1	2015-04-15	Yes	1	1	0	0	1	0	0	0	0	0	0	100			1		Active	72
166	27	1	2	2	0	5	1	0	0	0	0	0	0	0		17	10	Daily	1	0	1	2015-04-17	Yes	1	1	0	0	1	0	0	0	0	1	0	150					Active	27
181	60	1	3	1	0	5	1	0	0	0	0	0	0	0		40	20	Daily	1	1	1	2015-04-28	Yes	0	1	0	0	0	0	0	0	0	0	0	180		0	0	0	Active	72
187	34	1	2	2	0	5	0	0	1	0	0	0	0	0		15	19	Daily	1	0	1	2015-04-29	Yes	1	1	0	0	0	0	0	0	0	0	0	115	0		0		Active	40
201	26	1	2	1	0	5	0	0	0	0	0	0	0	0		19	7	Daily	1	0	1	2015-04-20	Yes	0	1	0	0	1	0	0	0	0	0	0	30					Active	72
217	33	1	1	1	0	5	1	0	0	0	0	0	0	0		16	5	Daily	1	1	1	2015-04-14	Yes	1	0	0	0	0	0	0	0	0	0	0	45					Active	48
221	27	0	1	1	0	5	1	0	0	0	0	0	0	0		20	7	Daily	0	1	1	2015-05-22	Yes	1	1	1	0	0	0	0	0	0	0	0	180	1	1	0	0	Active	60
222	28	1	3	1	0	5	1	0	0	0	0	0	0	0		23	5	Daily	1	1	1	2015-05-20	Yes	1	1	0	0	1	0	0	0	0	0	0	95	0		1	1	Active	29
229	35	1	2	2	0	5	1	0	0	0	0	0	0	0		20	15	Daily	1	0	1	2015-08-11	Yes	1	1	0	0	1	0	0	0	0	0	0	120		0			Active	44
240	23	1	3	2	0	5	1	0	0	0	0	0	0	0		21	2	Daily	1	0	1	2015-06-12	Yes	1	1	0	0	1	0	0	0	0	0	0	140		0	0	0	Active	45
241	26	1	2	2	0	5	0	0	0	0	0	0	0	0		20	6	Daily	1	1	1	2015-06-11	Yes	1	1	0	0	0	0	0	0	0	0	0	105		0			Active	40
243	28	1	2	0	0	5	1	1	0	0	0	0	0	0		15	13	Daily	1	0	1	2015-06-15	Yes	1	1	1	0	1	0	0	0	0	0	0	90	1	0	0	1	Active	70
244	22	1	2	0	0	5	1	0	0	0	0	0	0	0		19	3	Daily	1	0	1	2015-06-11	Yes	1	1	0	0	1	0	0	0	0	1	0	140		1		0	Active	70
245	37	1	1	2	0	5	1	0	0	0	0	0	0	0		17	20	Daily	1	0	1	2015-06-12	Yes	1	1	0	0	1	0	0	0	0	0	0	150	0	0		0	Active	57
249	33	1	3	1	0	5	1	0	0	0	0	0	0	0		16	17	Daily	1	1	1	2015-06-10	Yes	1	1	0	0	1	0	0	0	0	0	0	195	0	1	1		Active	70
254	35	1	1	1	0	5	1	0	0	0	0	0	0	0		29	6	Daily	1	0	1	2015-02-10	Yes	1	1	0	0	0	0	0	0	0	0	0	115	0	0		0	Active	74
259	39	1	2	1	0	5	1	0	0	0	0	0	0	0		24	15	Daily	1	0	1	2015-06-19	Yes	1	1	0	0	1	0	0	0	0	0	0	125	0	0	0		Active	33
261	26	1	1	2	0	5	1	0	0	0	0	0	0	0		12	13	Daily	1	0	1	2015-06-19	Yes	1	1	0	0	1	0	0	0	0	0	0	160		0	0	0	Active	62
271	47	1	2	1	0	5	1	0	0	0	0	0	0	0		37	10	Daily	1	0	1	2015-06-30	Yes	1	0	0	0	1	0	0	0	0	0	0	30					Active	70
282	40	0	1	2	0	5	0	0	0	0	0	0	0	0		38	2	Daily	1	0	1	2015-07-06	Yes	1	1	1	0	0	1	0	0	0	0	0	110	1	1	1		Active	51
283	34	1	2	0	0	5	1	0	0	0	0	0	0	0		20	14	Daily	1	0	1	2015-07-06	Yes	1	1	0	0	0	0	0	0	0	0	0	180	1	1	0	1	Active	69
299	28	1	1	1	0	5	1	1	0	0	0	0	0	0		26	2	Daily	0	1	1	2015-07-10	Yes	1	1	0	0	0	0	0	0	0	0	0	160	0	0	0		Active	69
307	23	1	1	2	0	5	1	0	0	0	0	0	0	0		17	6	Daily	1	1	1	2015-07-20	Yes	1	1	0	0	1	1	0	0	0	0	0	110	0	0	0	0	Active	69
308	43	1	2	0	0	5	0	0	0	0	0	0	0	0		40	3	Daily	1	1	1	2015-07-20	Yes	1	1	0	0	1	0	0	0	0	0	0	125	0	0		0	Active	53
311	39	1	2	0	0	5	0	0	0	0	0	0	0	0		20	9	Daily	1	1	1	2015-07-21	Yes	1	1	0	0	0	0	0	0	0	0	0	120	0	0	0		Active	63
313	38	1	2	2	0	5	1	0	1	0	0	0	0	0		30	9	Daily	1	1	1	2015-07-21	Yes	1	1	0	0	1	0	0	0	0	0	0	150	0	0	0		Active	69
325	32	1	2	1	0	5	0	0	0	0	0	0	0	0		28	4	Daily	1	0	1	2015-07-28	Yes	0	1	0	0	0	0	0	0	0	0	0	150		0	0		Active	46
329	40	1	2	1	0	5	1	0	0	0	0	0	0	0		25	15	Daily	1	1	1	2015-07-28	Yes	1	1	0	0	0	0	0	0	0	0	0	120	0		0	0	Active	55
338	32	1	2	1	0	5	1	0	0	0	0	0	0	0		20	12	Daily	1	1	1	2015-07-30	Yes	1	1	0	0	0	1	0	0	0	0	0	115					Active	69
340	34	1	2	1	0	5	1	0	0	0	0	0	0	0		28	6	Daily	1	1	1	2015-07-30	Yes	1	1	1	0	0	0	0	0	0	0	0	80	0				Active	51
341	29	1	1	1	0	5	1	0	0	0	0	0	0	0		25	4	Daily	1	0	1	2015-07-30	Yes	1	1	0	0	0	0	0	0	0	0	0	70					Active	66
348	32	1	2	2	0	5	0	0	0	0	0	0	0	0		31	1	Daily	1	1	1	2015-08-03	Yes	1	1	0	0	1	0	0	0	0	0	0	150		0	0	0	Active	45
351	30	1	2	1	0	5	1	0	0	0	0	0	0	0		20	10	Daily	1	1	1	2015-08-10	Yes	1	1	1	0	0	0	0	0	0	1	0	120	0	0		0	Active	27
362	42	1	2	1	0	5	1	0	0	0	0	0	0	0		25	17	Daily	1	0	1	2015-08-07	Yes	1	1	0	0	1	0	0	0	0	0	0	190	1	0	0	0	Active	55
363	48	1	2	1	0	5	1	0	0	0	0	0	0	0		24	24	Daily	1	0	1	2015-08-06	Yes	1	0	0	0	1	0	0	0	0	0	0	80	0	0	0	0	Active	36
365	35	1	2	1	0	5	1	0	0	0	0	0	0	0		25	10	Daily	1	0	1	2015-07-08	Yes	1	1	1	0	1	0	0	0	0	0	0	150		0		0	Active	37
380	42	1	2	2	0	5	1	0	0	0	0	0	0	0		25	17	Daily	1	0	1	2015-08-20	Yes	1	1	0	0	1	0	0	0	0	0	0	150	0		0		Active	68
389	33	0	1	2	0	5	1	1	1	0	0	0	0	0		17	16	Daily	1	0	1	2015-08-31	Yes	1	1	0	0	0	0	0	0	0	0	0	120					Active	67
392	40	1	2	0	0	5	1	0	0	0	0	0	0	0		14	26	Daily	1	1	1	2015-09-01	Yes	1	1	0	0	1	0	0	0	0	0	0	110	0		1		Active	67
402	41	1	2	1	0	5	1	0	0	0	0	0	0	0		24	17	Daily	1	1	1	2015-08-18	Yes	0	1	0	0	0	0	0	0	0	0	0	200		0	0	0	Active	57
410	58	1	1	1	0	5	1	0	0	0	0	0	0	0		31	27	Daily	0	1	1	2015-08-28	Yes	1	1	0	0	0	0	0	0	0	0	0	145	0		0		Active	68
414	35	1	2	1	0	5	1	0	0	0	0	0	0	0		28	7	Daily	1	0	1	2015-09-02	Yes	1	1	0	0	0	0	0	0	0	0	0	135				0	Active	36
425	48	1	3	2	0	5	0	0	0	0	0	0	0	0		16	32	Daily	1	1	1	2015-09-15	Yes	1	1	1	0	1	0	0	0	0	0	0	60					Active	67
427	55	1	1	0	0	5	1	1	0	0	0	0	0	0		20	35	Daily	1	0	1	2015-09-09	Yes	1	1	0	0	0	0	0	0	0	0	0	150					Active	43
433	35	1	2	1	0	5	1	0	0	0	0	0	0	0		30	5	Daily	1	0	1	2015-09-21	Yes	1	1	0	0	0	0	0	0	0	0	0	170	1	0			Active	48
441	35	1	2	2	0	5	1	0	0	0	0	0	0	0		18	17	Daily	1	0	1	2015-09-23	Yes	1	1	0	0	1	0	0	0	0	0	0	100	0			0	Active	67
450	41	1	2	0	0	5	1	0	1	0	0	0	0	0		26	15	Daily	1	0	1	2015-09-24	Yes	0	0	0	0	1	0	0	0	0	0	0	195	0		1	1	Active	67
451	29	1	2	1	0	5	0	0	0	0	0	0	0	0		24	5	Daily	0	1	1	2015-10-01	Yes	1	1	0	0	1	0	0	0	0	0	0	140	0	0	0	0	Active	64
457	27	1	1	1	0	5	1	0	0	0	0	0	0	0		20	7	Daily	1	0	1	2015-10-01	Yes	1	1	0	0	1	0	0	0	0	0	0	120		0	0		Active	66
463	38	1	3	0	0	5	1	0	0	0	0	0	0	0		26	12	Daily	1	0	1	2015-10-12	Yes	1	1	0	0	1	0	0	0	0	0	0	90					Active	66
467	35	1	3	1	0	5	0	0	0	0	0	0	0	0		14	21	Daily	1	0	1	2015-10-13	Yes	1	1	0	0	0	0	0	0	0	0	0	160		0		0	Active	29
468	49	1	2	3	0	5	1	1	0	0	0	0	0	0		14	35	Daily	0	1	1	2015-10-13	Yes	1	1	1	0	0	0	0	0	0	0	0	40					Active	66
474	34	1	1	1	0	5	1	0	0	0	0	0	0	0		17	17	Daily	1	1	1	2015-10-19	Yes	1	1	0	0	1	0	0	0	0	0	0	140		0			Active	49
478	22	1	1	1	0	5	1	1	0	0	0	0	0	0		15	7	Daily	1	0	1	2015-10-22	Yes	1	1	0	0	1	0	0	0	0	0	0	90					Active	66
479	38	1	2	1	0	5	1	0	0	0	0	0	0	0		32	6	Daily	1	0	1	2015-10-22	Yes	1	1	1	0	1	0	0	0	0	1	0	115	0	0			Active	66
481	38	1	2	0	0	5	1	0	0	0	0	0	0	0		32	6	Daily	1	0	1	2015-10-22	Yes	1	1	1	0	0	0	0	0	0	0	0	145	0	0			Active	66
487	36	1	2	2	0	5	1	0	0	0	0	0	0	0		21	15	Daily	1	0	1	2015-10-28	Yes	1	1	0	0	1	0	0	0	0	1	0	65					Active	66
496	44	1	1	0	0	5	1	0	0	0	0	0	0	0		30	14	Daily	1	0	1	2015-11-04	Yes	1	1	0	0	1	0	0	0	0	0	0	170	1	0			Active	25
503	34	1	1	1	0	5	1	0	0	0	0	0	0	0		21	23	Daily	1	1	1	2015-11-13	Yes	1	0	0	0	0	0	0	0	0	0	0	95					Active	45
504	28	1	2	2	0	5	1	0	0	0	0	0	0	0		19	9	Daily	1	0	1	2015-11-16	Yes	1	1	0	0	0	0	0	0	0	0	0	180		1	0	0	Active	65
507	33	1	1	1	0	5	1	1	1	0	0	0	0	0		20	12	Daily	1	0	1	2015-12-12	Yes	1	1	0	0	0	0	0	0	0	0	0	95					Active	64
519	32	1	2	1	0	5	0	0	0	0	0	0	0	0		27	5	Daily	0	1	1	2015-11-27	Yes	0	1	0	0	0	0	0	0	0	0	0	40					Active	65
521	40	1	2	0	0	5	1	0	0	0	0	0	0	0		35	5	Daily	1	0	1	2015-11-25	Yes	1	1	1	0	1	0	0	0	0	0	0	60					Active	65
526	31	0	2	1	0	5	0	0	0	0	0	0	0	0		21	10	Daily	1	0	1	2015-12-03	Yes	0	1	0	0	1	0	0	0	0	0	0	145	1			0	Active	64
527	18	0	1	2	0	5	1	0	0	0	0	0	0	0		17	1	Daily	1	1	1	2015-11-12	Yes	0	1	0	0	0	0	0	0	0	0	0	110					Active	65
534	40	1	1	2	0	5	1	0	0	0	0	0	0	0		20	20	Daily	1	0	1	2015-12-14	Yes	0	1	0	1	1	0	0	0	0	0	0	75					Active	64
542	38	1	2	1	0	5	1	1	1	0	0	0	0	0		17	21	Daily	1	0	1	2016-01-08	Yes	1	1	0	0	1	0	0	0	0	0	0	135	1		1		Active	63
549	22	1	1	1	0	5	0	0	0	0	0	0	0	0		11	11	Daily	1	0	1	2016-01-14	Yes	1	1	0	0	1	0	0	0	0	0	0	100	0				Active	49
556	31	1	2	1	0	5	1	0	0	0	0	0	0	0		25	7	Daily	1	0	1	2016-01-14	Yes	1	1	0	0	0	0	0	0	0	0	0	110	0	0	0	0	Active	63
559	28	1	1	1	0	5	1	1	0	0	0	0	0	0		25	3	Daily	1	0	1	2016-02-16	Yes	1	1	0	0	0	0	0	0	0	0	0	30					Active	33
560	30	1	1	1	0	5	1	0	0	0	0	0	0	0		20	10	Daily	1	1	1	2016-02-16	Yes	1	1	1	0	1	0	0	0	0	0	0	120	1	0	1	1	Active	62
561	20	0	1	0	0	5	0	0	0	0	0	0	0	0		17	3	Daily	1	0	1	2016-02-16	Yes	1	1	0	0	1	0	0	0	0	0	0	220	1		1		Active	58
564	23	1	2	2	0	5	1	0	0	0	0	0	0	0		17	6	Daily	1	1	1	2016-02-22	Yes	1	1	0	0	0	0	0	0	0	0	0	210				1	Active	44
567	36	1	2	1	0	5	1	0	0	0	0	0	0	0		20	16	Daily	1	1	1	2016-02-25	Yes	1	0	0	0	0	0	0	0	0	0	0	190	1	1	1	1	Active	62
569	19	1	1	2	0	5	0	0	0	0	0	0	0	0		16	3	Daily	1	1	1	2016-02-25	Yes	1	0	0	0	1	0	0	0	0	0	0	120	0	0	0	0	Active	62
571	31	0	2	2	0	5	1	0	0	0	0	0	0	0		21	10	Daily	0	1	1	2016-02-25	Yes	1	0	0	0	0	0	0	0	0	0	0	40					Active	62
582	24	1	2	2	0	5	0	0	0	0	0	0	0	0		18	6	Daily	1	1	1	2016-03-08	Yes	1	1	0	0	0	0	0	0	0	0	0	180	1		1		Active	59
583	32	1	0	0	0	5	1	0	0	0	0	0	0	0		18	14	Daily	1	0	1	2016-03-08	Yes	1	1	0	0	1	0	0	0	0	0	0	100					Active	46
598	23	1	1	1	0	5	1	0	0	0	0	0	0	0		20	3	Daily	1	0	1	2018-01-08	Yes	0	1	0	0	0	0	0	0	0	0	0	100		1	1	1	Active	39
638	28	1	1	2	0	5	0	0	0	0	0	0	0	0		16	12	Daily	1	1	1	2018-01-31	Yes	1	1	0	0	1	0	0	0	0	0	0	160		0			Active	38
692	45	1	2	1	0	5	1	0	0	0	0	0	0	0		25	20	Daily	1	1	1	2018-03-08	Yes	1	1	1	0	1	0	0	0	0	0	0	30					Active	37
25	36	0	1	1	1	5	0	1	1	0	0	0	0	0		16	20	Daily	1	1	1	2014-12-31	Yes	1	1	1	1	1	1	0	0	0	0	0	50	0		0	0	Active	75
86	21	0	2	2	1	5	1	0	0	0	0	0	0	0		17	3	Daily	0	1	1	2015-02-26	Yes	1	1	0	0	0	0	0	0	0	0	0	80			1		Active	74
89	32	1	1	1	1	5	1	0	0	0	0	0	0	0		25	7	Daily	1	1	1	2015-03-05	Yes	1	1	1	0	1	1	0	0	0	0	0	70	0				Active	73
161	22	1	2	2	1	5	1	0	0	0	0	0	0	0		20	2	Daily	1	1	1	2015-04-14	Yes	1	1	1	0	1	0	0	0	0	0	0	60		0	1		Active	72
191	38	1	2	0	1	5	1	0	0	0	0	0	0	0		18	20	Daily	1	0	1	2015-05-05	Yes	1	1	0	0	1	0	0	0	0	0	0	95	0	0	0	0	Active	27
223	25	0	1	2	1	5	0	0	0	0	0	0	0	0		20	5	Daily	0	1	1	2015-05-20	Yes	1	1	1	0	1	0	0	0	0	0	0	30					Active	67
233	33	1	1	1	1	5	1	1	0	0	0	0	0	0		22	11	Daily	1	0	1	2015-06-09	Yes	1	1	0	0	0	0	0	0	0	1	0	130	0	0			Active	58
269	21	0	1	1	1	5	1	1	0	0	0	0	0	0		11	8	Daily	1	1	1	2015-06-29	Yes	1	1	0	0	1	0	0	0	0	0	0	65		1			Active	70
288	22	0	2	2	1	5	1	0	0	0	0	0	0	0		19	3	Daily	0	1	1	2015-07-06	Yes	1	1	1	0	0	0	0	0	0	0	0	130	1			1	Active	69
301	38	1	1	1	1	5	0	1	0	0	0	0	0	0		21	18	Daily	1	0	1	2015-07-15	Yes	1	1	1	0	0	0	0	0	0	0	0	135	0	0	0	0	Active	46
322	43	1	2	0	1	5	1	0	1	0	0	0	0	0		17	25	Daily	1	0	1	2015-07-13	Yes	1	1	0	0	0	0	0	0	0	0	0	110	0	0	0	0	Active	31
413	34	1	1	0	1	5	1	0	0	0	0	0	0	0		20	14	Daily	1	0	1	2015-08-28	Yes	1	1	1	0	1	0	0	0	0	0	0	140	0	0		0	Active	68
421	55	1	2	0	1	5	0	0	0	0	0	0	0	0		30	25	Daily	1	0	1	2015-02-03	Yes	1	1	0	0	0	0	0	0	0	0	0	95			1	0	Active	56
428	27	1	1	1	1	5	1	0	0	0	0	0	0	0		17	10	Daily	1	0	1	2015-09-08	Yes	1	1	1	0	0	0	0	0	0	0	0	200	0	0	1	1	Active	60
453	36	1	1	0	1	5	1	0	0	0	0	0	0	0		30	6	Daily	1	1	1	2015-10-01	Yes	1	1	0	0	1	0	0	0	0	0	0	165	0	0			Active	66
462	25	0	0	2	1	5	1	1	0	0	0	0	0	0		13	12	Daily	1	0	1	2015-10-12	Yes	0	1	0	0	1	0	0	0	0	0	0	150	0	1		1	Active	61
498	25	1	1	2	1	5	1	0	0	0	0	0	0	0		22	3	Daily	1	0	1	2015-10-27	Yes	1	1	0	0	0	0	0	0	0	0	0	120	1	1	1	0	Active	36
558	52	0	2	1	1	5	0	1	1	0	0	0	0	0		21	31	Daily	1	0	1	2016-02-16	Yes	0	1	0	0	0	0	0	0	0	0	0	85					Active	47
611	40	1	1	1	1	5	1	0	0	0	0	0	0	0		19	20	Daily	1	0	1	2018-01-16	Yes	1	1	0	1	0	0	0	0	0	0	0	70	0			0	Active	39
93	38	0	1	2	2	5	1	0	0	0	0	0	0	0		20	18	Daily	0	1	1	2015-03-05	Yes	0	1	0	0	1	1	0	0	0	0	0	110	0	0		0	Active	73
97	37	1	3	2	2	5	1	0	0	0	0	0	0	0		17	20	Daily	1	1	1	2015-03-10	Yes	1	1	0	0	1	0	0	0	0	0	0	130		0	0	0	Active	73
122	23	0	2	2	2	5	1	0	0	0	0	0	0	0		21	2	Daily	1	0	1	2015-03-19	Yes	1	1	1	0	1	0	0	0	0	0	0	160	1		1		Active	73
177	30	1	1	1	2	5	1	0	1	0	0	0	0	0		23	7	Daily	1	0	1	2015-04-27	Yes	1	1	0	0	1	0	0	0	0	0	0	30					Active	72
183	32	1	1	1	2	5	1	0	0	0	0	0	0	0		27	6	Daily	1	1	1	2015-04-28	Yes	1	1	0	0	0	0	0	0	0	0	0	120	0	0		0	Active	41
194	40	1	2	0	2	5	1	0	0	0	0	0	0	0		20	20	Daily	1	0	1	2015-04-30	Yes	1	1	1	0	0	0	0	0	0	0	0	100	1	0	0		Active	59
196	25	1	3	0	2	5	1	0	0	0	0	0	0	0		21	4	Daily	1	0	1	2015-04-30	Yes	1	1	0	0	0	0	0	0	0	0	0	70	1	1			Active	72
205	35	1	1	1	2	5	1	0	0	0	0	0	0	0		28	7	Daily	1	0	1	2015-05-12	Yes	1	1	0	0	1	0	0	0	0	0	0	80	1		1	1	Active	71
237	26	1	1	1	2	5	1	0	0	0	0	0	0	0		22	4	Daily	1	0	1	2015-06-09	Yes	1	1	0	0	0	0	0	0	0	0	0	145		0		0	Active	31
246	44	1	1	2	2	5	0	0	1	0	0	0	0	0		26	18	Daily	1	0	1	2015-06-15	Yes	1	1	1	0	1	0	0	0	0	1	0	95	0	0	0	0	Active	33
250	32	1	1	1	2	5	1	0	0	0	0	0	0	0		20	12	Daily	1	0	1	2015-05-28	Yes	1	1	0	0	1	0	0	0	0	0	0	120	0	0			Active	71
251	25	0	1	0	2	5	1	0	0	0	0	0	0	0		17	8	Daily	0	1	1	2015-05-28	Yes	1	1	1	0	0	0	0	0	0	0	0	100			1		Active	71
262	24	1	1	2	2	5	1	0	0	0	0	0	0	0		14	10	Daily	1	0	1	2015-06-19	Yes	1	1	1	0	1	1	0	0	0	0	0	185	0	1		0	Active	70
279	48	1	1	1	2	5	1	0	0	0	0	0	0	0		24	24	Daily	1	1	1	2015-07-01	Yes	1	1	0	0	1	0	0	0	0	0	0	100	0	0	0	0	Active	69
289	34	1	3	2	2	5	1	0	1	0	0	0	0	0		24	10	Daily	1	0	1	2015-07-06	Yes	0	1	0	0	1	0	0	0	0	0	0	135	0				Active	66
297	27	1	1	1	2	5	1	0	0	0	0	0	0	0		24	3	Daily	1	0	1	2015-07-10	Yes	0	1	0	0	1	0	0	0	0	0	0	140				1	Active	61
333	22	0	2	2	2	5	0	0	0	0	0	0	0	0		19	2	Daily	0	1	1	2015-07-30	Yes	0	1	1	0	0	0	0	0	0	0	0	90	0				Active	69
347	38	1	1	1	2	5	0	0	0	0	0	0	0	0		18	20	Daily	1	0	1	2015-07-30	Yes	1	1	0	0	0	0	0	0	0	0	0	170	1				Active	44
354	32	0	2	2	2	5	1	1	1	0	0	0	0	0		16	6	Daily	1	0	1	2015-08-11	Yes	1	1	0	0	0	0	0	0	0	0	0	180					Active	57
356	27	1	1	2	2	5	1	0	0	0	0	0	0	0		23	4	Daily	1	0	1	2015-08-11	Yes	1	1	0	0	1	0	0	0	0	0	0	140	0	0	0		Active	50
369	28	1	2	2	2	5	0	0	0	0	0	0	0	0		24	3	Daily	1	0	1	2015-08-05	Yes	1	0	0	0	0	0	0	0	0	0	0	120	1		1		Active	49
381	37	0	1	1	2	5	1	0	1	0	0	0	0	0		21	16	Daily	1	0	1	2015-08-20	Yes	1	1	0	0	1	0	0	0	0	0	0	170	0	0		0	Active	68
395	22	1	1	2	2	5	1	0	0	0	0	0	0	0		16	6	Daily	0	1	1	2015-09-01	Yes	0	1	0	0	1	0	0	0	0	0	0	145	1			1	Active	67
396	27	0	3	2	2	5	0	0	0	0	0	0	0	0		21	6	Daily	1	1	1	2015-09-01	Yes	1	1	1	0	1	0	0	0	0	0	0	160	0		0	0	Active	67
405	43	1	1	1	2	5	1	1	0	0	0	0	0	0		33	10	Daily	0	1	1	2015-08-28	Yes	1	1	0	0	0	0	0	0	0	0	0	165	0	1	0	0	Active	68
423	35	1	2	1	2	5	1	0	0	0	0	0	0	0		24	10	Daily	1	1	1	2015-09-03	Yes	1	1	0	0	0	0	0	0	0	0	0	100	0			0	Active	67
429	30	1	1	1	2	5	1	0	0	0	0	0	0	0		20	10	Daily	1	0	1	2015-09-08	Yes	1	1	1	0	1	0	0	0	0	0	0	120	1	0	0	0	Active	35
434	31	1	2	1	2	5	1	0	1	0	0	0	0	0		24	7	Daily	1	0	1	2015-09-21	Yes	1	1	0	0	1	1	0	0	0	0	0	230	0		0		Active	67
442	30	1	2	2	2	5	1	0	0	0	0	0	0	0		27	3	Daily	1	0	1	2015-09-23	Yes	1	1	0	0	1	0	0	0	0	0	0	80					Active	67
490	39	1	1	1	2	5	1	0	0	0	0	0	0	0		30	9	Daily	1	0	1	2015-11-03	Yes	1	1	0	0	0	0	0	0	0	0	0	110	0	0			Active	65
511	42	1	1	1	2	5	1	0	1	0	0	0	0	0		15	28	Daily	1	0	1	2015-11-17	Yes	1	1	0	0	1	0	0	0	0	0	0	180		0	0	0	Active	38
537	45	1	1	1	2	5	0	0	0	0	0	0	0	0		19	26	Daily	0	1	1	2015-12-15	Yes	1	1	1	0	1	0	0	0	0	0	0	110	0	0	0		Active	64
538	40	0	3	0	2	5	1	0	0	0	0	0	0	0		29	11	Daily	1	0	1	2015-12-15	Yes	0	1	0	0	0	0	0	0	0	0	0	150					Active	54
572	31	1	2	0	2	5	1	1	0	0	0	0	0	0		30	1	Daily	1	0	1	2016-02-22	Yes	0	1	0	0	0	0	0	0	0	0	0	105	1		0	0	Active	39
634	30	1	2	2	2	5	1	0	0	0	0	0	0	0		16	14	Daily	1	1	1	2018-01-30	Yes	1	0	0	0	1	0	0	0	0	0	0	85					Active	39
637	21	1	2	2	2	5	0	0	0	0	0	0	0	0		18	3	Daily	0	1	1	2018-01-30	Yes	1	0	0	0	1	0	0	0	0	0	0	65	1				Active	39
664	40	1	2	1	2	5	1	0	0	0	0	0	0	0		30	10	Daily	0	1	1	2018-02-19	Yes	1	1	1	0	0	0	0	0	0	0	0	60			1	0	Active	38
690	58	1	0	1	2	5	1	0	0	0	0	0	0	0		36	22	Daily	0	1	1	2018-03-12	Yes	1	1	0	0	0	0	0	0	0	0	0	170	1	0	0		Active	37
418	35	1	1	2	2	1	0	1	0	0	0	1	0	0	Hepatitis B	17	18	Daily	1	1	1	2015-09-09	Yes	1	1	0	0	0	0	0	0	0	0	0	160	0	0			Deceased	2
53	30	1	1	1	0	0	1	1	1	0	0	1	0	0	Hepatitis B	15	15	Daily	1	1	1	2015-02-04	Yes	0	1	0	0	0	0	0	0	0	0	0	155	1	1	0		Deceased	23
6	25	1	2	1	0	0	0	0	0	0	0	0	1	0	Asthmatic	20	5	Daily	0	1	0	2014-12-10	Yes	1	1	1	0	1	1	0	0	0	0	0	65					Deceased	10
213	24	1	1	1	0	0	1	0	0	0	0	0	0	0		18	6	Daily	1	0	1	2015-05-22	Yes	1	1	0	0	1	0	0	0	0	0	0	40					Deceased	5
513	33	1	2	0	0	0	0	0	0	0	0	0	0	0		20	13	Daily	1	0	1	2015-11-12	Yes	1	1	1	0	1	0	0	0	0	0	0	105	0			0	Deceased	12
7	23	0	1	2	0	3	1	0	1	0	0	0	0	0		14	7	Daily	1	0	1	2014-11-11	Yes	0	1	0	0	0	0	0	0	0	0	0	200	1	1	0		Deceased	23
41	20	1	3	2	0	3	1	0	0	0	0	0	0	0		18	2	Daily	0	1	1	2015-01-19	Yes	1	1	0	0	1	0	0	0	0	0	0	75					Deceased	7
709	19	1	2	2	0	3	0	0	0	0	0	0	0	0		17	2	Daily	0	1	1	2018-03-20	Yes	1	1	1	0	0	0	0	0	0	0	0	80	0	0			Deceased	12
212	20	0	3	2	2	3	1	0	0	0	0	0	0	0		17	3	Daily	0	1	1	2015-05-19	Yes	0	0	1	0	0	0	0	0	0	0	0	80	1	1	0	0	Deceased	24
82	27	1	2	0	0	4	1	1	1	0	0	0	0	0		19	8	Daily	1	0	1	2015-02-26	Yes	1	1	0	0	0	0	0	0	0	0	0	90					Deceased	7
85	32	1	2	1	0	4	1	0	1	0	0	0	0	0		16	14	Daily	1	0	1	2015-02-26	Yes	0	1	1	0	0	0	0	0	0	0	0	110			1	1	Deceased	1
633	45	1	2	1	0	4	0	0	0	0	0	0	0	0		25	20	Daily	1	1	1	2018-01-29	Yes	1	1	0	0	0	0	0	0	0	0	0	125	1			0	Deceased	5
658	30	1	3	1	0	4	0	0	0	0	0	0	0	0		23	7	Daily	0	1	1	2018-02-05	Yes	1	1	1	0	1	0	0	0	0	0	0	80					Deceased	13
695	28	1	3	2	1	4	0	0	0	0	0	0	0	0		23	5	Daily	1	1	1	2018-03-12	Yes	1	1	0	0	0	0	0	0	0	0	0	100	0	0			Deceased	22
136	31	1	2	1	0	5	1	0	1	0	0	0	0	0		17	14	Daily	1	0	1	2015-03-27	Yes	0	1	0	0	1	0	0	0	0	0	0	40					Deceased	1
155	30	1	2	1	0	5	1	0	0	0	0	0	0	0		19	11	Daily	1	0	1	2015-02-26	Yes	1	1	1	0	1	0	0	0	0	0	1	80	1				Deceased	5
548	33	1	2	0	0	4	1	0	0	0	0	0	0	0		23	10	Daily	1	0	1	2016-01-14	Yes	1	1	0	0	1	0	0	0	0	0	0	115	0	0	0	0	Discontinued	46
621	29	0	3	1	2	4	0	0	0	0	0	0	0	0		25	4	Daily	0	1	1	2018-01-18	Yes	1	0	0	0	0	0	0	0	0	0	0	110				0	Discontinued	11
215	28	0	1	1	1	0	1	1	0	0	0	0	0	1	Tuberculosis	19	9	Daily	1	0	1	2015-05-21	Yes	1	1	0	0	1	0	0	0	0	0	0	30					LTFU	0
645	54	1	2	1	0	4	0	1	0	0	0	0	0	1	Tuberculosis	50	5	Daily	0	1	1	2018-02-01	Yes	1	1	0	0	0	0	0	0	0	0	0	100	1				LTFU	22
163	40	1	1	1	2	0	0	0	0	1	0	0	0	0	Syphilis	23	14	Daily	1	0	1	2015-04-15	Yes	1	1	0	0	0	0	0	0	0	0	0	110		1		0	LTFU	6
448	45	1	1	0	0	3	0	0	1	1	0	0	0	0	Syphilis	30	15	Daily	1	1	1	2015-09-22	Yes	0	1	0	0	0	1	0	0	0	0	0	130	0	0		0	LTFU	1
489	28	0	2	2	0	3	0	0	0	1	0	0	0	0	Syphilis	22	6	Daily	0	1	1	2015-11-03	Yes	1	1	1	0	1	0	0	0	0	0	0	240	0	0		0	LTFU	24
374	48	1	1	1	0	4	1	0	0	1	0	0	0	0	Syphilis	32	16	Daily	1	0	1	2015-08-24	Yes	1	1	0	0	0	0	0	0	0	0	0	120	0	0		0	LTFU	3
377	48	1	1	1	0	4	0	0	0	1	0	0	0	0	Syphilis	22	26	Daily	1	0	1	2015-08-20	Yes	0	1	0	0	1	0	0	0	0	0	0	105	0		0	0	LTFU	0
657	47	1	1	0	0	4	1	0	0	1	0	0	0	0	Syphilis	37	10	Daily	0	1	1	2018-02-05	Yes	1	1	1	0	0	0	0	0	0	0	0	70	1				LTFU	24
469	45	1	1	1	0	5	1	0	0	1	0	0	0	0	Syphilis	20	25	Daily	1	0	1	2015-10-13	Yes	0	1	1	0	0	0	0	0	0	0	0	125	0	0	0	0	LTFU	1
531	42	1	2	1	0	1	1	0	0	0	0	1	0	0	Hepatitis B	25	22	Daily	1	0	1	2015-12-03	Yes	0	1	0	0	1	0	0	0	0	0	0	105	0		0		LTFU	6
578	48	1	2	0	0	1	1	0	0	0	0	1	0	0	Hepatitis B	22	15	Daily	1	0	1	2016-03-07	Yes	1	1	0	0	0	0	0	0	0	0	0	150			1		LTFU	22
628	37	1	1	2	1	0	0	0	0	0	0	1	0	0	Hepatitis B	22	15	Daily	1	1	1	2018-01-29	Yes	1	0	1	0	0	0	0	0	0	0	0	100	0	0			LTFU	23
81	27	1	2	2	1	0	1	0	0	0	0	0	1	0	Asthmatic	23	4	Daily	1	0	1	2015-02-26	Yes	1	1	0	0	0	0	0	0	0	0	0	70					LTFU	3
198	44	1	2	1	2	0	1	0	0	0	0	0	1	0	Asthmatic	20	24	Daily	1	1	1	2015-05-06	Yes	1	1	0	0	1	0	0	0	0	0	0	155	0	0	0	0	LTFU	2
12	30	1	1	1	0	1	0	0	1	0	0	0	0	0		18	12	Daily	1	0	1	2014-12-16	Yes	1	1	1	0	1	1	0	0	0	0	0	125	0	0	1		LTFU	6
172	34	1	1	2	0	1	1	0	0	0	0	0	0	0		31	3	Daily	0	1	1	2015-04-20	Yes	1	1	0	0	1	0	0	0	0	0	0	110			1	1	LTFU	1
260	31	1	2	2	0	1	0	0	0	0	0	0	0	0		25	6	Daily	0	1	1	2015-05-28	Yes	1	1	0	0	1	0	0	0	0	0	0	110	1	0	0	0	LTFU	1
306	23	1	1	0	0	1	1	1	0	0	0	0	0	0		17	6	Daily	1	0	1	2015-07-20	Yes	0	1	0	0	1	0	0	0	0	0	0	145	1				LTFU	3
384	36	1	2	1	0	1	1	0	0	0	0	0	0	0		21	15	Daily	1	0	1	2015-08-20	Yes	1	1	0	0	1	0	0	0	0	0	0	155	1	1			LTFU	1
406	38	1	3	1	0	1	1	0	0	0	0	0	0	0		21	17	Daily	1	0	1	2015-09-01	Yes	0	1	0	1	1	0	0	0	0	0	0	150				0	LTFU	2
424	31	1	1	2	0	1	0	0	0	0	0	0	0	0		18	13	Daily	1	0	1	2015-09-09	Yes	1	1	0	0	1	0	0	0	0	0	0	140		1	1		LTFU	6
444	45	1	1	0	0	1	1	0	0	0	0	0	0	0		30	15	Daily	1	0	1	2015-09-21	Yes	1	1	0	0	0	0	0	0	0	0	0	125				0	LTFU	11
522	42	1	1	1	0	1	0	0	0	0	0	0	0	0		30	12	Daily	1	0	1	2015-11-20	Yes	1	1	0	0	1	0	0	0	0	1	0	105			0	0	LTFU	6
436	22	0	3	0	2	1	0	0	0	0	0	0	0	0		16	6	Daily	1	1	1	2015-09-21	Yes	1	1	0	0	1	0	0	0	0	1	0	130			0	0	LTFU	20
535	54	1	1	2	2	1	0	0	0	0	0	0	0	0		30	21	Daily	1	0	1	2015-12-14	Yes	1	1	0	0	0	0	0	0	0	0	0	215	1		1		LTFU	7
443	34	1	1	1	0	0	1	0	0	0	0	0	0	0		15	23	Daily	1	0	1	2015-09-08	Yes	0	1	0	0	1	0	0	0	0	0	0	140		0		0	LTFU	2
459	34	1	1	1	0	0	0	0	0	0	0	0	0	0		30	4	Daily	0	1	1	2015-10-01	Yes	1	1	0	0	1	0	0	0	0	0	0	140	1	0		0	LTFU	0
525	24	1	2	1	0	0	1	0	0	0	0	0	0	0		16	6	Daily	1	1	1	2015-11-25	Yes	1	1	0	0	1	0	0	0	0	1	0	65					LTFU	19
532	33	1	1	3	0	0	1	1	0	0	0	0	0	0		21	12	Daily	0	1	1	2015-12-02	Yes	1	1	0	0	0	0	0	0	0	0	0	180	1	1	1		LTFU	2
575	34	1	2	1	0	0	1	1	1	0	0	0	0	0		25	7	Daily	1	0	1	2016-02-25	Yes	1	1	1	0	0	0	0	0	0	0	0	100	0				LTFU	23
608	24	1	1	1	0	0	1	0	0	0	0	0	0	0		20	4	Daily	1	1	1	2018-01-12	Yes	1	1	0	0	1	0	0	0	0	0	0	40					LTFU	22
68	26	0	1	2	1	0	0	1	1	0	0	0	0	0		22	4	Daily	1	1	1	2015-02-18	Yes	0	1	0	0	1	0	0	0	0	0	0	10					LTFU	0
216	31	0	1	2	1	0	1	1	0	0	0	0	0	0		16	16	Daily	1	0	1	2015-04-14	Yes	1	1	0	0	1	0	0	0	0	0	0	65					LTFU	7
461	29	1	2	1	1	0	1	0	0	0	0	0	0	0		9	20	Daily	0	1	1	2015-10-01	Yes	1	1	0	0	0	0	0	0	0	0	0	155	1	0		0	LTFU	1
700	49	1	2	1	1	0	1	1	0	0	0	0	0	0		34	15	Daily	1	1	1	2018-03-16	Yes	1	1	0	0	0	0	0	0	0	0	0	120	0	0	0	1	LTFU	6
74	42	1	2	1	2	0	1	0	1	0	0	0	0	0		17	25	Daily	1	0	1	2015-02-24	Yes	1	1	0	0	1	0	0	0	0	0	0	65		0	0		LTFU	21
96	25	1	1	2	2	0	1	0	0	0	0	0	0	0		18	6	Daily	1	0	1	2015-03-10	Yes	1	1	0	0	1	0	0	0	0	1	0	60					LTFU	4
547	26	1	1	1	2	0	0	0	0	0	0	0	0	0		24	2	Daily	0	1	1	2016-01-14	Yes	1	1	0	0	0	0	0	0	0	0	0	125	0	0	0	0	LTFU	23
570	22	1	1	2	2	0	0	0	0	0	0	0	0	0		20	1	Daily	1	0	1	2016-02-25	Yes	1	1	0	0	0	1	0	0	0	0	0	160		1	0		LTFU	23
693	20	1	1	2	2	0	1	0	0	0	0	0	0	0		13	7	Daily	1	1	1	2018-03-12	Yes	1	1	0	0	1	0	0	0	0	0	0	95	0				LTFU	4
618	31	1	1	2	0	3	0	0	0	0	0	0	0	0		25	6	Daily	1	1	1	2018-01-17	Yes	1	1	0	0	0	0	0	0	0	0	0	100	1	0	1	1	LTFU	10
625	35	1	1	2	1	3	1	0	0	0	0	0	0	0		20	15	Daily	0	1	1	2018-01-19	Yes	1	1	0	0	1	0	0	0	0	0	0	150			1	0	LTFU	9
253	40	1	3	2	2	3	1	0	1	0	0	0	0	0		25	15	Daily	1	0	1	2015-05-28	Yes	1	0	0	0	0	0	0	0	0	0	0	145	0	0	0	0	LTFU	0
509	23	1	2	2	2	3	0	0	0	0	0	0	0	0		16	7	Daily	1	1	1	2015-10-09	Yes	1	1	0	0	1	0	0	0	0	0	0	185	0			0	LTFU	6
701	25	1	3	2	2	3	0	0	0	0	0	0	0	0		20	5	Daily	1	0	1	2018-03-16	Yes	1	1	0	0	1	0	0	0	0	0	0	90	1		1		LTFU	18
60	33	1	2	0	0	4	1	0	0	0	0	0	0	0		22	2	Daily	0	1	1	2015-02-13	Yes	1	1	1	0	1	0	0	0	0	0	0	135		0	1		LTFU	12
174	27	1	3	0	0	4	1	0	0	0	0	0	0	0		21	6	Daily	1	1	1	2015-04-20	Yes	1	1	0	0	1	0	0	0	0	0	0	80		0		0	LTFU	0
199	33	1	3	1	0	4	0	1	0	0	0	0	0	0		28	5	Daily	1	0	1	2015-05-08	Yes	1	1	0	0	0	0	0	0	0	0	0	55					LTFU	17
218	43	1	2	3	0	4	1	1	0	0	0	0	0	0		16	27	Daily	1	1	1	2015-05-20	Yes	0	1	0	0	1	0	0	0	0	0	0	120	1	0	0	0	LTFU	3
235	45	1	1	1	0	4	0	0	0	0	0	0	0	0		20	25	Daily	1	0	1	2015-06-10	Yes	1	1	1	0	0	0	0	0	0	0	0	90	0	0	0	0	LTFU	4
238	32	1	1	0	0	4	1	0	0	0	0	0	0	0		26	6	Daily	1	0	1	2015-06-10	Yes	1	1	0	0	0	0	0	0	0	0	0	95					LTFU	12
265	34	1	2	0	0	4	0	0	0	0	0	0	0	0		29	5	Daily	1	0	1	2015-06-19	Yes	1	1	0	0	1	0	0	0	0	0	0	45					LTFU	0
323	31	1	2	2	0	4	0	0	0	0	0	0	0	0		22	10	Daily	1	1	1	2015-07-28	Yes	1	1	0	0	0	0	0	0	0	0	0	140	1	1	0	1	LTFU	4
430	45	1	1	0	0	4	1	0	0	0	0	0	0	0		18	27	Daily	1	0	1	2015-08-31	Yes	1	1	1	0	1	0	0	0	0	0	0	160	1	1			LTFU	25
554	21	1	2	0	0	4	0	0	0	0	0	0	0	0		18	3	Daily	1	0	1	2016-01-14	Yes	1	1	0	0	1	0	0	0	0	0	0	110		1	1	0	LTFU	4
579	35	1	2	0	0	4	1	0	0	0	0	0	0	0		22	13	Daily	1	0	1	2016-03-07	Yes	1	1	1	0	0	0	0	0	0	0	0	160	0	1		0	LTFU	22
607	22	1	2	2	0	4	1	0	0	0	0	0	0	0		20	3	Daily	1	1	1	2018-01-15	Yes	1	1	0	0	0	0	0	0	0	0	0	120				0	LTFU	16
612	40	1	1	1	0	4	1	0	0	0	0	0	0	0		32	7	Daily	1	1	1	2018-01-15	Yes	1	1	0	0	1	1	0	0	0	0	0	120					LTFU	1
619	28	1	1	1	0	4	0	0	0	0	0	0	0	0		26	2	Daily	1	1	1	2018-01-22	Yes	1	1	0	0	0	0	0	0	0	0	0	105	0		0		LTFU	1
626	21	1	2	2	0	4	0	0	0	0	0	0	0	0		19	3	Daily	1	1	1	2018-01-19	Yes	0	1	0	0	0	0	0	0	0	0	0	90	0	0	0	0	LTFU	9
635	22	1	2	2	0	4	1	0	0	0	0	0	0	0		20	2	Daily	1	1	1	2018-01-29	Yes	1	1	1	0	1	0	0	0	0	0	0	75		1		0	LTFU	4
639	29	1	2	2	0	4	1	0	0	0	0	0	0	0		27	3	Daily	0	1	1	2018-01-30	Yes	1	1	0	0	1	0	0	0	0	0	0	80		0	1	0	LTFU	2
642	35	1	1	0	0	4	0	0	0	0	0	0	0	0		30	3	Daily	0	1	1	2018-01-31	Yes	1	0	0	0	0	0	0	0	0	0	0	70	0		0		LTFU	12
648	20	1	1	1	0	4	1	0	0	0	0	0	0	0		8	12	Daily	1	1	1	2018-02-05	Yes	1	1	1	0	1	0	0	0	0	0	0	125	0	0		0	LTFU	19
655	29	1	2	1	0	4	1	0	0	0	0	0	0	0		25	5	Daily	1	0	1	2018-02-02	Yes	1	1	0	0	0	0	0	0	0	0	0	120	1	0		0	LTFU	19
659	673	1	1	1	0	4	0	0	0	0	0	0	0	0		27	4	Daily	0	1	1	2017-02-13	Yes	1	1	0	0	0	0	0	0	0	0	0	40					LTFU	17
679	28	1	1	1	0	4	1	0	0	0	0	0	0	0		21	7	Daily	1	1	1	2018-02-26	Yes	1	1	1	0	0	0	0	0	0	0	0	120	0	0	0		LTFU	4
684	28	1	1	2	0	4	1	0	0	0	0	0	0	0		24	5	Daily	1	0	1	2018-02-13	Yes	1	1	0	0	1	0	0	0	0	0	0	140	0			0	LTFU	8
689	31	1	1	1	0	4	1	0	0	0	0	0	0	0		18	4	Daily	0	1	1	2018-03-08	Yes	1	1	0	0	1	0	0	0	0	0	0	125	1	0			LTFU	4
107	56	1	1	1	1	4	1	0	1	0	0	0	0	0		30	25	Daily	1	0	1	2015-03-17	Yes	1	1	0	0	1	0	0	0	0	0	0	40					LTFU	0
650	38	1	1	0	1	4	0	0	0	0	0	0	0	0		32	12	Daily	0	1	1	2018-02-05	Yes	0	1	0	0	1	0	0	0	0	0	0	155		1	1	0	LTFU	3
652	32	1	3	1	1	4	1	0	0	0	0	0	0	0		29	3	Daily	1	1	1	2018-02-06	Yes	1	1	0	0	1	0	0	0	0	0	0	130		0	0	1	LTFU	15
439	30	1	3	2	2	4	0	0	0	0	0	0	0	0		16	12	Daily	1	0	1	2015-09-22	Yes	1	1	0	0	1	0	0	0	0	0	0	180	1		0	0	LTFU	24
530	34	1	1	1	2	4	0	0	0	0	0	0	0	0		18	16	Daily	1	0	1	2015-12-02	Yes	0	1	0	0	0	0	0	0	0	0	0	120	0	0	0		LTFU	1
627	25	1	1	1	2	4	1	0	0	0	0	0	0	0		22	2	Daily	0	1	1	2018-01-25	Yes	1	1	0	0	1	0	0	0	0	0	0	80	0	0		0	LTFU	16
678	23	1	3	2	2	4	0	0	0	0	0	0	0	0		20	4	Daily	0	1	1	2018-02-23	Yes	1	1	0	0	1	0	0	0	0	0	0	70	1		1		LTFU	19
699	32	1	2	2	2	4	1	1	0	0	0	0	0	0		14	18	Daily	1	0	1	2018-03-16	Yes	0	1	0	0	0	0	0	0	0	0	0	85					LTFU	8
702	21	0	2	0	2	4	1	0	0	0	0	0	0	0		18	3	Daily	0	1	1	2018-03-19	Yes	1	1	0	0	1	0	0	0	0	0	0	70	0	0		0	LTFU	5
703	30	1	1	1	2	4	0	0	0	0	0	0	0	0		27	3	Daily	0	1	1	2018-03-20	Yes	1	1	0	0	1	0	0	0	0	0	0	90	1	0			LTFU	21
58	36	1	1	1	0	5	0	1	1	0	0	0	0	0		19	17	Daily	1	0	1	2014-12-23	Yes	1	1	1	0	1	0	0	0	0	1	0	70	1		1	1	LTFU	24
154	31	1	2	1	0	5	0	1	1	0	0	0	0	0		21	10	Daily	1	0	1	2015-04-07	Yes	0	1	1	0	0	0	0	0	0	0	0	115	1				LTFU	6
318	27	1	2	1	0	5	1	0	0	0	0	0	0	0		15	17	Daily	1	0	1	2015-07-27	Yes	1	0	0	0	0	0	0	0	0	0	0	95					LTFU	0
404	33	1	2	1	0	5	1	1	1	0	0	0	0	0		24	9	Daily	1	0	1	2015-08-27	Yes	1	1	0	0	1	0	0	0	0	0	0	125	0				LTFU	2
458	51	1	1	0	0	5	1	0	0	0	0	0	0	0		41	10	Daily	1	0	1	2015-09-30	Yes	1	1	0	0	0	0	0	0	0	0	0	140	1	0		0	LTFU	14
465	25	1	1	2	0	5	1	0	0	0	0	0	0	0		20	5	Daily	1	0	1	2015-10-12	Yes	1	1	0	0	0	0	0	0	0	0	0	200	1				LTFU	1
471	26	1	2	1	0	5	1	0	0	0	0	0	0	0		21	5	Daily	1	0	1	2015-10-16	Yes	0	1	0	0	1	0	0	0	0	0	0	150	0	0	0	0	LTFU	16
134	23	1	2	2	2	5	0	0	0	0	0	0	0	0		16	7	Daily	1	0	1	2015-03-27	Yes	1	1	0	0	1	0	0	0	0	0	0	70	0				LTFU	8
294	30	1	1	1	2	5	1	0	0	0	0	0	0	0		28	2	Daily	1	0	1	2015-07-08	Yes	1	1	1	0	1	0	0	0	0	1	0	110		0			LTFU	22
510	31	1	2	2	2	5	1	0	0	0	0	0	0	0		16	15	Daily	1	0	1	2015-11-12	Yes	1	1	0	0	1	0	0	0	0	0	0	120	0		0	0	LTFU	22
640	34	1	1	2	2	5	1	0	0	0	0	0	0	0		17	15	Daily	0	1	1	2018-01-30	Yes	0	1	0	0	0	0	0	0	0	0	0	150	0	0		0	LTFU	6
694	32	0	2	1	2	5	1	0	0	0	0	0	0	0		22	10	Daily	0	1	1	2018-03-14	Yes	0	1	0	0	1	0	0	0	0	0	0	70	0	0		0	LTFU	24
370	44	1	2	0	0	4	0	0	0	0	0	0	0	0		25	19	Daily	0	1	1	2015-08-06	Yes	1	1	0	0	0	0	0	0	0	0	0	30					LTFU/W	9
277	25	0	1	1	1	5	1	1	0	0	0	0	0	0		18	7	Daily	0	1	1	2015-07-01	Yes	1	1	0	0	1	0	0	0	0	0	0	100	1	0		0	LTFU/W	0
385	36	1	1	0	0	0	1	0	0	0	0	0	0	0		21	15	Daily	1	0	1	2015-08-20	Yes	1	1	0	0	1	0	0	0	0	0	0	70					Transfer Out	7
62	34	0	3	2	2	3	0	0	0	0	0	0	0	0		28	6	Daily	1	1	1	2015-02-17	Yes	1	0	0	0	0	0	0	0	0	0	0	50	0	0	0		Transfer Out	19
446	29	1	1	0	0	4	0	0	0	0	0	0	0	0		27	2	Daily	1	0	1	2015-09-24	Yes	0	1	0	0	0	1	0	0	0	0	0	105		1			Transfer Out	0
555	24	1	1	0	0	4	1	0	0	0	0	0	0	0		21	3	Daily	1	0	1	2016-01-14	Yes	1	0	0	0	0	0	0	0	0	0	0	110	1		0		Transfer Out	21
646	39	1	2	2	1	4	1	0	0	0	0	0	0	0		19	20	Daily	0	1	1	2018-02-05	Yes	1	1	1	0	0	0	0	0	0	0	0	115	0	0	1	1	Transfer Out	15
388	42	1	1	1	0	5	1	1	0	0	0	0	0	0		20	22	Daily	0	1	1	2015-08-31	Yes	1	1	1	0	0	0	0	0	0	0	0	155	0	0	1		Transfer Out	18
454	52	1	2	0	0	5	1	1	0	0	0	0	0	0		29	24	Daily	1	0	1	2015-09-30	Yes	0	1	0	0	0	0	0	0	0	0	0	110	0			0	Transfer Out	1
494	30	1	3	2	0	5	1	0	0	0	0	0	0	0		19	11	Daily	1	0	1	2015-11-04	Yes	1	1	0	0	1	1	0	0	0	0	0	85					Transfer Out	3
477	38	1	1	1	1	5	1	0	0	0	0	0	0	0		25	15	Daily	1	0	1	2015-10-21	Yes	0	1	0	0	0	0	0	0	0	0	0	220	0		0	0	Transfer Out	23
586	30	0	1	1	1	5	0	1	1	0	0	0	0	0		20	10	Daily	1	1	1	2017-07-06	Yes	1	0	0	0	1	0	0	0	0	0	0	140					Transfer Out	9
557	25	1	1	2	2	5	1	1	1	0	0	0	0	0		15	10	Daily	1	0	1	2016-01-20	Yes	1	1	0	0	0	0	0	1	0	0	0	100	1				Transfer Out	18
305	34	0	1	1	2	0	1	0	1	1	0	0	0	0	Syphilis	28	6	Daily	1	0	1	2015-07-20	Yes	1	1	0	0	0	0	0	0	0	0	0	110	1	0	0	0	Voluntary Termination	3
112	30	1	2	2	2	5	1	0	0	0	0	1	0	0	Hepatitis B	17	21	Daily	1	0	1	2015-03-18	Yes	0	1	0	1	1	0	0	0	0	1	0	30					Voluntary Termination	0
546	23	1	1	1	0	0	1	0	0	0	0	0	0	0		19	4	Daily	1	0	1	2016-01-14	Yes	0	1	0	0	1	0	0	0	0	0	0	70					Voluntary Termination	15
407	29	1	3	2	2	4	1	0	0	0	0	0	0	0		21	8	Daily	0	1	1	2015-08-31	Yes	1	1	1	0	0	1	0	0	0	0	0	110	1		1	1	Voluntary Termination	14
139	31	1	1	2	0	5	0	0	0	0	0	0	0	0		26	5	Daily	0	1	1	2015-03-27	Yes	1	0	1	0	1	1	0	0	0	0	0	70		0			Voluntary Termination	22
361	33	1	1	2	0	5	1	1	1	0	0	0	0	0		16	17	Daily	1	0	1	2015-07-07	Yes	0	1	1	0	0	0	0	0	0	0	0	55					Voluntary Termination	17
508	32	1	1	1	0	5	1	0	0	0	0	0	0	0		28	5	Daily	0	1	1	2015-11-17	Yes	1	1	0	0	1	0	0	0	0	0	0	105			0	0	Voluntary Termination	1
359	32	1	1	2	0	1	0	0	0	0	0	0	0	0		22	10	Daily	1	1	1	2015-08-11	Yes	1	1	1	0	1	1	0	0	0	1	0	120	0	0		0	Weaned Off	23
226	26	1	1	2	2	1	0	0	0	0	0	0	0	0		24	2	Daily	1	0	1	2015-05-28	Yes	0	1	0	0	0	0	0	0	0	0	0	230	1	1	0	1	Weaned Off	21
540	42	1	2	1	0	3	1	0	0	0	0	0	0	0		24	18	Daily	1	0	1	2015-12-15	Yes	0	1	0	0	1	0	0	0	0	1	0	115	1	0	0		Weaned Off	23
54	32	1	2	1	0	4	1	0	1	0	0	0	0	0		15	18	Daily	1	0	1	2015-02-06	Yes	0	1	0	0	1	0	0	0	0	0	0	90	0	0	0	0	Weaned off	24

## Sheet: codes
Variable	Value	Label
agecat1	0	Young Adults:18-25
	1.00	Adults :26-35
	2.00	MiddleAged: 36-50
	3.00	OlderAdulta: 51 and above
Gender	0	Female
	1	Male
Education	0	None
	1	Primary
	2	Secondary
	3	Tertiary
Maritalstatus	0	Married
	1	Seperated
	2	Single
	3	Widowed
MstatusCat	.00	Married
	1.00	Single/Seperated/ Widowed
Occupation	0	Employed
	1	Self-employed
	2	Un-employed
Housing	0	Homeless
	1	Friends
	2	Own House
	3	Relatives
	4	Rental
	5	Unstable
HousingCat	.00	Homeless
	1.00	Friends & Relatives
	2.00	Own House/ Rents
	3.00	Unstable
Legalhistory	0	No
	1	Yes
Medical_HIV	0	No
	1	Yes
Medical_HeppC	0	No
	1	Yes
Medical_SyPhilis	0	No
	1	Yes
Medical_Hypertension	0	No
	1	Yes
Medical_HepatistisB	0	No
	1	Yes
Medical_Asthmatic	0	No
	1	Yes
Medical_TB	0	No
	1	Yes
Ageat1stuse_R	.00	Early initiation (<18)
	1.00	Mid-range Initiation (18-25)
	2.00	Late initiation(25+)
Durationofuse_Cat	1	Short -Term users (<8 Years)
	2	Moderate-Term users (8-15 yrs)
	3	Long-Term users (>15 yrs)
Route1_Intravenous	0	No
	1	Yes
Route2_Smoking	0	No
	1	Yes
RouteAdmistration	1.00	Intravenous
	2.00	Smoking
	3.00	Both
Severity	0	No
	1	Yes
Cannabis	0	No
	1	Yes
Tobacco	0	No
	1	Yes
Alcohol	0	No
	1	Yes
Cocaine	0	No
	1	Yes
Benzodiazepines	0	No
	1	Yes
Khat	0	No
	1	Yes
Glue	0	No
	1	Yes
Barbiturates	0	No
	1	Yes
Phencyclidine	0	No
	1	Yes
Benzhexol	0	No
	1	Yes
Chlorpromazine	0	No
	1	Yes
MaxDose	.00	<=50
	1.00	50-100
	2.00	100-150
	3.00	151- 200
	4.00	>200
Status@24M	1	Active
	2	Deceased
	3	Discontinued
	4	LTFU
	5	LTFU/W
	6	Transfer Out
	7	Voluntary Termination
	8	Weaned off
	9	Weaned Off
@6Months	0	No
	1	Yes
@12Months	0	No
	1	Yes
@18Months	0	No
	1	Yes
@24month	0	No
	1	Yes
